# Supplementary material for: Transcriptome sequencing analyses uncover mechanisms of citrus rootstock seedlings under waterlogging stress
Source: Front Plant Sci. 2023 May 31;14:1198930. doi: 10.3389/fpls.2023.1198930 (PMC10264899; doi:10.3389/fpls.2023.1198930)
Supplement: Supplementary file 2 [file Table_1.xlsx]

## Sheet: Table S1
Table S1. Overview of RNA-seq data
Sample ID	Clean reads	Error rate(%)	Q20(%)	Q30(%)	GC content(%)	Alignment rate(%)
Treat_Pj_Leaf_1	72236348	0.03	96.75	91.17	43.63	93.64
Treat_Pj_Leaf_2	71327708	0.03	96.9	91.55	43.87	93.93
Treat_Pj_Leaf_3	77323926	0.03	96.83	91.32	43.57	91.76
CK_Pj_Leaf_1	76061732	0.03	96.76	91.28	43.6	92.52
CK_Pj_Leaf_2	70393106	0.03	96.6	90.96	43.74	94.16
CK_Pj_Leaf_3	73230902	0.03	96.79	91.35	43.92	91.43
Treat_Pj_Root_1	73085022	0.03	96.69	91.18	44.07	93.08
Treat_Pj_Root_2	74502518	0.03	96.97	91.79	44.1	93.17
Treat_Pj_Root_3	70349598	0.03	96.23	90.27	44.09	92.81
CK_Pj_Root_1	70602560	0.03	96.34	90.39	43.8	92.58
CK_Pj_Root_2	73739100	0.03	96.43	90.59	43.63	92.71
CK_Pj_Root_3	74996672	0.03	96.29	90.33	43.81	92.87
Treat_Zy_Leaf_1	74523748	0.03	96.53	90.84	43.37	90.29
Treat_Zy_Leaf_2	75097082	0.03	96.7	91.21	43.55	90.47
Treat_Zy_Leaf_3	77463746	0.03	96.78	91.32	43.37	90.37
CK_Zy_Leaf_1	74059122	0.03	96.6	90.92	43.32	89.7
CK_Zy_Leaf_2	75192618	0.03	96.97	91.65	43.27	91.57
CK_Zy_Leaf_3	73973076	0.03	96.54	90.8	42.7	88.96
Treat_Zy_Root_1	75180934	0.03	96.62	91.05	44.02	90.67
Treat_Zy_Root_2	75162228	0.03	96.59	91.01	43.62	90.43
Treat_Zy_Root_3	73513898	0.03	96.12	90.11	43.75	91.08
CK_Zy_Root_1	72338830	0.03	96.17	90.23	43.49	89.85
CK_Zy_Root_2	73803222	0.03	96.45	90.72	43.17	89.28
CK_Zy_Root_3	75098478	0.03	96.99	91.79	43.5	90.23
Treat_Rt_Leaf_1	77178070	0.03	96.58	90.81	43.6	88.89
Treat_Rt_Leaf_2	74676228	0.03	96.31	90.25	43.87	88.63
Treat_Rt_Leaf_3	72520938	0.03	96.96	91.66	43.73	89.43
CK_Rt_Leaf_1	84642056	0.03	96.61	90.98	43.79	88.9
CK_Rt_Leaf_2	79534436	0.03	96.97	91.73	43.84	89.45
CK_Rt_Leaf_3	74540552	0.03	96.66	91.03	42.95	87.45
Treat_Rt_Root_1	74523310	0.03	96.47	90.7	43.81	87.65
Treat_Rt_Root_2	75338178	0.03	96.77	91.33	43.54	87.02
Treat_Rt_Root_3	71508612	0.03	96.59	90.85	43.32	87.19
CK_Rt_Root_1	75226998	0.03	96.6	91.02	43.19	86.84
CK_Rt_Root_2	75339632	0.03	96.73	91.25	43.67	87.41
CK_Rt_Root_3	75070976	0.03	96.77	91.31	43.61	88.31
Note: Pj: Pujiang Xiangcheng (Citrus junos [Sieb.] Tanaka), Zy: Ziyang Xiangcheng (C. junos [Sieb.] Tanaka), Rt: Red tangerine (Citrus reticulata Blanco). Treat: Waterlogging treatment for 35 days. Named as Sample_repeat. The same as abbreviation below.

## Sheet: Table S2
Table S2. Primer sequences used in qRT-PCR experiments.
Unigene	Sequence
gene_07329	F: GTTCTTCTACTGTTGCTA
	R: CTCTGGTAATTCATCTGTA
gene_01190	F: GACTTCAGTTCTTGGTAA
	R: ACTTATCTTCCTCTTCCT
gene_21726	F: TGAGGACACTATGCCAAT
	R: CTCCAACTTCTGTAACAATAAC
gene_05220	F: CATCGCTGTTCTTACTTAC
	R: GACTGAGGTTATCTGGATT
gene_24622	F: CCTCTTGAGCCTTACCTT
	R: ACACATATCTTGATGATCTTGG
gene_14446	F: TGTTCCGCATATAATCAG
	R: ATATCATAGCACCGTCTA
gene_30411	F: AGATGCTGGTGAGATTGATA
	R: AGACTTGTGGATGGTTGT
gene_19419	F: TGATTGGAGTTCTCAAGA
	R: ACAAGAGGATATTCACATTC
gene_30857	F: CACAGAACAGCACAGGAT
	R: GGCGTTGATAGCGATAGAA
gene_18799	F: AACTTCTTCCACATACTT
	R: ATCTTAGCATCATCCAAT
gene_18195	F: TCTGCTAAGTTATTCCGTATGTAT
	R: CTGCTTCTGGCTTGTGTA
gene_00508	F: TGGTAGTGCTTCATCTCA
	R: CCTGGTGCTATTCAAGTTA
gene_00015	F: ATTACTCCTAACTGCTTATC
	R: TCAATGGCTTCTAACTTC
gene_02956	F: TACTTGATTGGCGTGGATA
	R: TCTGTGAATGGCTGAGTT
gene_04814	F: GGCTGATGACATTCGTAA
	R: AATCCTTCGTAATCTTCTCAA
gene_05506	F: GTCAATCCAATAGCAGTT
	R: CATCCATAGAGTCAACATAA
gene_09850	F: ATTGACTGTGTATTGATGT
	R: CTATGAGGATGTGAAGATAA
gene_11186	F: TATCACCACTCTGTTCTTA
	R: GAATCCAATCTCACAAGG
gene_12998	F: ATGAATGCTGTGCTTCTC
	R: TATGTTGCTACCTCTTCTCT
gene_22992	F: ATTTGGTTCAATTCAAGG
	R: TCATAACGAGAAGATGTG
gene_25615	F: GATCACGATGGCGGTTCA
	R: TGTTGTCTCGTCGTCGTATCT
EF-1α	F: GATGTCTACAAGATTGGT
	R: ATCTCAACTGACTTAACTT

## Sheet: Table S3
Table S3. The comparison of different samples libraries
Rootstock	Leaf		Root		Root vs Leaf
	Up	Down	Up	Down	Up	Down
Pj	624	984	629	971	3252	4639
Zy	882	960	1358	800	3928	4449
Rt	1058	986	1506	894	3252	5118

## Sheet: Table S4
Table S4. The details of DEGs in leaf
Gene_ID	Treat_Pj_Root	Treat_Pj_Leaf	CK_Pj_Root	CK_Pj_Leaf	Treat_Zy_Root	Treat_Zy_Leaf	CK_Zy_Root	CK_Zy_Leaf	Treat_Rt_Root	Treat_Rt_Leaf	CK_Rt_Root	CK_Rt_Leaf	Description
gene_33190	3.81742	0.466608	2.31407	0.0535939	3.54485	1.02031	3.23089	0.242735	4.56036	0.454815	4.70235	0.381933	G-type lectin S-receptor-like serine threonine-protein kinase
gene_31818	2.26681	17.4093	1.68919	72.0372	2.36057	13.1211	3.0709	35.8288	0.293214	1.49683	1.33649	2.99043	-
gene_31675	0.868549	0.493162	1.54151	2.4594	0.0466024	0.784051	0.0237064	2.53804	0.157902	0.206725	0.736623	1.34734	ABC transporter G family member
gene_31674	0	14.7473	0	2.56661	0.0832395	33.4316	0.0848441	0.164901	0	0	0	0	Belongs to the sterol desaturase family
gene_31450	212.825	6.00572	138.828	23.2053	165.397	1.97786	246.362	10.4861	126.673	1.05588	180.589	3.89692	-
gene_31298	12.0518	12.0505	22.2901	34.4639	2.4579	8.38244	11.5411	149.748	1.21551	25.4304	6.71198	75.5545	glycerol-3-phosphate
gene_31193	32.3566	28.106	15.2327	12.589	29.3581	15.4847	26.207	60.5416	19.1345	35.6484	24.5102	36.7981	ammonium transporter
gene_30907	10.9451	146.844	5.24703	23.0845	8.92636	60.8536	4.61201	12.7646	7.27163	174.526	8.24194	113.078	zinc transporter
gene_30906	27.6626	165.25	19.5423	47.9833	28.4568	100.3	16.2384	38.6847	23.9401	155.363	21.6253	91.708	zinc transporter
gene_30885	1.629	1.83497	0.604263	10.6554	1.30787	4.12335	1.04672	21.6459	1.02136	1.42714	2.15275	4.71885	Leucine-rich repeat
gene_30857	0.162161	3.42333	0.034172	0.303466	0	2.9313	0	0	1.54306	71.4276	0.0667917	18.8182	transcription factor
gene_30721	1.46984	1.55252	0.544352	0.0465151	2.70251	1.68019	9.98994	0.0486509	0.88707	0.143546	4.27095	0	VQ motif
gene_30589	1.21067	2.03022	1.27906	0.517696	0.976524	3.24713	1.47793	1.26233	4.19203	1.75699	5.52077	0.953365	Belongs to the argonaute family
gene_30533	2.7662	15.7426	4.679	7.7358	1.84319	6.93636	3.66608	2.89928	2.92199	4.52314	3.15004	2.26482	Purple acid phosphatase
gene_30482	5.64517	12.9013	2.4143	6.44824	10.9568	11.2026	4.67252	5.10698	7.89425	6.31617	4.97005	5.89858	Heat Stress Transcription Factor
gene_30436	56.3264	35.0309	35.5939	13.2686	51.9549	48.3948	43.1615	22.2465	47.5722	40.1825	45.834	22.954	Polyamine oxidase 4
gene_30427	10.8732	1.72424	4.35361	4.11518	6.49655	22.9757	5.48017	9.68765	6.72137	2.21645	4.74385	2.27331	-
gene_30324	3.95505	10.0421	6.96178	24.4414	2.24207	21.9958	3.64868	10.3212	2.64603	11.5594	3.15384	6.58269	-
gene_30221	191.229	257.686	85.1407	106.464	91.9351	162.969	73.7112	58.1092	47.3197	59.3777	76.6457	53.3978	calcium-binding protein
gene_30129	21.0149	2.81486	9.02177	6.25036	10.3622	17.5545	5.5122	41.2655	7.96887	4.36578	7.02409	10.4315	Mandelate racemase / muconate lactonizing enzyme, N-terminal domain
gene_30057	2.79952	0.399642	1.94469	8.63239	0.594969	0.810725	1.07338	3.75237	1.70548	2.41373	4.6903	1.58747	B3 DNA binding domain
gene_29454	4.03944	4.81941	7.17281	11.9719	20.3191	24.5885	10.8658	11.6574	27.0911	8.17984	6.20264	7.12488	#N/A
gene_29250	51.4871	342.625	61.4987	126.353	44.9815	99.6909	66.4387	48.4572	31.3838	183.196	110.751	119.536	glutathione s-transferase
gene_29085	12.9654	8.83575	6.15762	3.76506	25.2849	5.07638	5.88897	13.4443	30.0504	6.38275	5.5965	10.9122	Cysteine-rich receptor-like protein kinase
gene_29031	1.06478	0.847851	0.828733	0.0371216	0.862666	3.19268	0.888071	0.150383	0.800671	0.236824	1.15096	0.112014	phosphatase 2C
gene_28954	1.8651	15.4233	3.62614	33.1917	0.969723	15.3294	2.53808	6.54686	0.931317	15.0647	1.82822	19.9297	Belongs to the small heat shock protein (HSP20) family
gene_28757	1.35789	0.95764	1.37066	0.470924	2.07562	1.6715	1.98751	0.609753	1.22584	0.313143	1.09583	0.336084	-
gene_28677	6.97414	8.21619	7.74276	21.6864	2.81796	37.2784	11.5358	17.6931	3.13361	11.1678	9.42597	10.1056	zinc-RING finger domain
gene_28665	4.38281	1.3439	8.02331	0.13984	7.09967	1.00589	10.763	4.49472	10.204	0.500496	8.27359	1.06848	phosphate transporter
gene_28562	14.4916	4.64492	13.4484	11.7549	27.5519	4.70773	37.8487	16.7693	74.3282	25.9303	51.371	29.1087	GEM-like protein
gene_28285	12.7017	5.48868	10.731	2.386	7.12573	0.469194	8.43017	2.18741	6.6265	1.78713	6.48009	1.62469	Mechanosensitive ion channel protein
gene_28091	7.73228	61.2013	10.0215	128.315	6.98535	57.4775	9.30712	24.8651	8.93874	31.5761	10.208	35.6462	-
gene_27947	278.263	249.688	612.185	662.767	125.873	332.364	123.393	115.939	166.709	285.518	284.004	171.459	-
gene_27017	1.37559	7.04861	0.668171	0.656135	2.23138	2.82693	2.21243	0.692705	3.14283	0.748127	1.68515	0.295342	-
gene_26994	4.9163	9.04549	1.66012	80.3802	0.287554	14.6308	0.294964	3.82091	5.09433	30.9902	0.578896	13.8728	Low temperature-induced protein
gene_26599	18.4761	0.869152	21.358	1.81359	12.1792	0.655242	17.4802	3.21868	6.38146	0.321897	19.7122	0.583969	ESKIMO 1-like
gene_26220	78.0141	12.6271	72.4269	28.6427	48.0162	22.3727	20.3541	95.8168	27.7327	13.0973	22.6122	25.2105	leucine-rich repeat extensin-like protein
gene_25818	9.35279	0.668292	6.26333	1.89621	6.55819	1.79218	4.76154	7.43833	18.6665	2.11973	12.1302	3.08877	Cellular retinaldehyde-binding triple function, C-terminal (InterPro IPR001251), Phosphatidylinositol transfer protein-like, N-terminal (InterPro IPR011074)
gene_25717	0.21756	11.042	0.214967	123.282	1.59025	45.776	0.718836	9.65223	0	32.4005	0.141336	33.2979	early light-induced protein
gene_25167	3.75011	10.2595	6.12467	21.9912	4.33938	36.4545	4.18924	17.326	1.93233	10.8165	2.40547	7.64417	-
gene_24622	40.3634	24.9338	26.7734	11.5362	44.0147	30.9136	29.906	9.39545	19.6007	8.96303	16.1785	6.1078	two-component response regulator
gene_24511	172.411	354.653	305.683	158.436	108.539	488.051	172.825	234.11	88.3252	220.499	144.136	123.992	-
gene_24498	0.543337	0.933334	0.103088	0.0801921	0.105347	0.735718	16.3138	0	0	0.23571	0.132656	0.0948254	F-Box protein
gene_24443	0.733687	17.4766	0.30749	2.95714	16.542	9.17188	13.262	3.34304	3.59928	18.3094	54.7698	12.717	Belongs to the glycosyl hydrolase 17 family
gene_23892	241.111	142.635	26.997	19.4722	108.499	8.78379	11.7513	3.71329	52.1946	16.9138	15.9129	4.67324	glycerol-3-phosphate transporter
gene_23885	6.86129	36.7985	5.24295	12.9361	10.8769	23.9127	7.84476	9.07263	12.8522	4.13779	5.22617	4.09272	Removes the phosphate from trehalose 6-phosphate to produce free trehalose
gene_23728	3.9623	3.83558	0.981138	0.302229	2.31218	0.224605	10.6032	1.15129	2.60138	0.208501	7.05324	0.43957	Belongs to the multi antimicrobial extrusion (MATE) (TC 2.A.66.1) family
gene_22821	0.248458	4.50693	0.873757	13.5301	0.578158	6.89792	0.583095	17.5225	0.605486	54.3673	1.96835	42.5834	RING-H2 finger protein
gene_22088	1.92576	3.8075	6.26621	1.63819	1.3099	2.82812	1.33992	1.15449	5.43582	3.39131	5.08235	2.17638	Belongs to the heat shock protein 70 family
gene_21726	1.85773	2.30272	2.14774	6.40357	1.15873	5.91048	0.924752	2.14849	0.948739	3.79822	0.657086	3.31127	histidine-containing phosphotransfer protein
gene_21676	226.074	14.0327	198.975	32.7917	244.908	46.1108	103.271	9.10808	316.393	16.134	123.916	11.8244	glyoxalase I family protein
gene_21605	16.4449	7.66099	3.03582	16.974	7.74269	23.2269	1.51799	76.7879	12.9122	45.8738	9.50794	26.8302	Belongs to the NPH3 family
gene_21483	0.173692	66.1045	0.679941	270.422	0	55.5984	0	16.6447	0	55.4749	0	24.1817	-
gene_21437	1.69836	0.546167	1.76892	0.167418	2.02732	2.44478	1.72067	0.357116	1.79648	0.444727	1.64891	0.212514	ATP-dependent RNA helicase
gene_20910	640.463	240.339	369.584	63.6531	490.251	91.634	195.915	35.9195	506.576	140.821	240.001	167.658	arabinogalactan protein
gene_20745	2.99385	0.864534	9.31155	17.1334	7.10981	0.773344	2.35263	15.5311	4.66944	0	1.17215	0.402657	DVL family
gene_20489	4.48265	3.79761	1.47942	0.771575	6.15846	10.2351	3.01147	0.163189	9.88419	10.9356	2.25673	13.0555	vacuolar amino acid transporter
gene_20442	5.40743	7.5618	3.29447	3.01744	4.47155	2.48844	7.43206	5.18544	6.00883	4.1718	6.69015	5.6508	F-Box protein
gene_20314	1.55427	7.68918	3.81321	45.7956	2.55833	12.8904	3.2802	48.4703	0.463925	1.75182	1.79365	1.21129	-
gene_20046	63.2361	320.769	66.6962	149.663	48.3438	98.5171	48.8851	46.1858	59.5808	64.9087	60.3781	54.9913	domain-containing protein
gene_19736	2.37472	1.13764	4.70961	4.11118	5.86204	5.32438	17.6009	18.8449	7.08614	0.76552	16.8275	2.30193	EG45-like domain containing protein
gene_19443	63.6553	89.7344	25.6749	33.0453	39.6879	26.1131	9.79299	5.85069	43.9017	116.554	18.3576	129.104	zinc transporter
gene_19406	288.051	57.5282	72.4643	10.5878	485.209	26.9462	238.484	9.14001	506.23	29.8522	178.551	31.5053	Blue copper
gene_19235	13.4227	1.99598	1.76981	0.0611199	57.6339	1.92566	25.6864	0.0386299	70.4251	2.9279	2.48109	6.6154	sulfate transporter
gene_19005	0.391204	2.40031	0.425436	12.1665	0.53906	1.28241	0.299616	3.59618	1.54781	2.7688	0.699769	6.96671	RNA binding
gene_18824	62.5569	44.601	61.4218	19.0011	58.8793	24.7594	47.3156	9.41061	52.3265	33.616	68.0396	13.7223	Domain of unknown function (DUF4408)
gene_18799	2.53109	9.57018	0.729672	2.18706	4.13961	7.52296	2.84551	39.9657	1.79829	2.8265	1.72718	1.51631	transcription factor bHLH041
gene_18505	3.48522	10.8002	4.57513	22.8199	3.65454	24.2537	4.49062	56.5587	6.42798	19.3237	4.75778	34.2657	Protein of unknown function (DUF3082)
gene_18215	1.47737	2.04339	2.31301	0.226711	3.75479	1.20028	2.63918	0.0277759	1.25905	0.355188	1.85448	1.98241	serine threonine-protein kinase
gene_18195	7.03814	5.59995	6.7747	1.41727	21.9862	9.21472	9.10922	2.60537	13.8572	4.4806	7.65431	2.39657	transcription factor
gene_17981	0.023637	0.0926021	0	1.33353	0	0.76833	0	2.86163	0	0	0	0	ankyrin repeat-containing protein
gene_17524	0.317533	2.8473	2.20156	23.0354	0.261189	2.72627	0.268593	18.1177	0.160434	2.28083	0.107189	6.75758	Protein of unknown function (DUF1677)
gene_17499	1.74886	0.748209	1.40821	3.08258	1.85001	1.5122	2.02263	3.88968	2.37094	2.18739	2.13842	1.32078	beta-galactosidase
gene_17296	15.749	13.7108	1.5558	4.90944	18.6974	3.43017	12.3245	11.3023	17.2012	25.2303	11.723	17.9815	Arogenate dehydrogenase
gene_16608	2.83296	5.38554	2.75641	14.9274	0.0624149	1.80586	0.0948592	0.518399	0.322706	5.21073	0.063449	3.07493	-
gene_16562	0.357547	0.256126	0.483352	1.16656	0.0605793	0.27538	0.0609382	2.51777	0.11058	0.215198	0.487098	1.92954	Armadillo beta-catenin repeat family protein
gene_16249	6.40226	7.42732	0.223589	0.170204	2.16276	3.37977	0.175646	0.276479	2.16128	0.174147	1.55534	0.0914788	transcription factor
gene_16182	2.13361	0.351211	1.10486	1.87083	2.30761	42.0393	6.75805	6.24512	0.66416	1.89176	1.47157	4.4588	Belongs to the peroxidase family. Classical plant (class III) peroxidase subfamily
gene_15896	6.62638	0.401245	3.39304	3.2166	21.5501	1.46078	10.7893	12.2905	30.2668	0.56901	8.77149	3.33495	-
gene_15761	0	0	2.33404	1.1408	0.908347	3.14826	2.79393	13.6099	0	0	0	0	Belongs to the DEAD box helicase family
gene_15405	6.56366	6.20134	5.48763	1.61813	5.11095	0.166612	2.23568	2.10474	9.39555	5.83065	7.26589	9.81502	Transcription initiation factor TFIID subunit
gene_14554	0	1.07117	0	7.00673	0	3.80355	0	16.7807	0	6.0463	0	16.5433	Secoisolariciresinol dehydrogenase-like
gene_14507	17.9454	7.28345	22.7672	2.62622	21.6999	5.47543	37.4916	1.45763	17.1477	22.4974	28.6572	12.2235	Capsanthin capsorubin synthase
gene_14446	10.2528	10.3019	5.21098	0	8.9483	2.36745	7.41997	0.272449	3.96953	4.44092	3.91745	0.0632337	Esterase lipase thioesterase family protein
gene_14380	9.44904	6.99035	7.35565	2.18353	8.0818	6.89011	8.95241	2.41635	9.25922	2.19917	9.86887	2.07084	UPF0481 protein At3g47200-like
gene_14250	4.65774	9.22244	6.48263	22.7193	2.67766	0.813657	4.80878	2.99662	2.16985	1.28236	4.64624	2.32552	ZINC FINGER protein
gene_14175	37.1311	22.9668	16.5243	2.22763	97.9807	82.1203	29.4448	19.5871	88.758	27.6614	198.223	14.9187	transposition, RNA-mediated
gene_13815	0.382298	1.96549	0.357374	0.343953	0.493369	68.4	0.382303	9.11943	0	2.57324	0	1.22188	Tropinone reductase homolog
gene_13814	9.54	9.27065	4.06125	2.2332	0.811461	34.2744	0.619727	8.82034	0	2.14195	0	1.14118	Tropinone reductase homolog
gene_13669	2.5697	1.99861	1.84132	0.310668	1.30433	1.71689	1.23577	0.11407	1.66581	0.14835	1.20041	0.105274	-
gene_13665	10.9761	14.2618	5.76601	5.75988	9.3835	3.43679	3.33007	1.42101	21.1342	6.97984	9.25143	5.72383	Acyl-CoA N-acyltransferase with RING FYVE PHD-type zinc finger protein
gene_13220	0.0663775	0.583541	0	0.0228999	0	1.9039	0.0464399	0	0	0.0692297	0	0.0400983	Floral homeotic protein
gene_13205	7.3287	7.48993	10.6716	1.91573	7.07827	2.30575	7.81159	12.1604	7.95185	5.14555	12.3176	3.96647	Belongs to the MIP aquaporin (TC 1.A.8) family
gene_12822	0.316598	65.4293	1.38597	28.6292	0.552881	98.2615	0.389424	16.6544	0.990829	39.9817	0.947108	32.806	Belongs to the iron ascorbate-dependent oxidoreductase family
gene_12523	47.6843	61.9313	43.6529	129.405	28.1624	42.7722	41.0077	108.47	32.8397	26.7542	32.7942	48.356	Protein PHLOEM PROTEIN 2-LIKE
gene_12518	6.16233	10.4133	2.42698	4.32219	5.31575	10.8409	2.88069	5.36645	6.5771	22.8953	3.22561	14.1829	Belongs to the UDP-glycosyltransferase family
gene_12343	0	1.25833	0.111756	0.130431	0	3.5083	0	0	0	0.0538201	0.109406	0.0481363	zinc finger protein
gene_12266	32.4031	13.7376	20.1996	2.98393	62.0222	74.0962	35.5806	11.2493	27.3738	5.20943	25.0196	1.96225	-
gene_12137	2.55047	25.1759	0.374113	6.42964	3.7628	14.816	3.97678	35.7623	2.4789	15.8992	4.40408	24.8538	Protein PLANT CADMIUM RESISTANCE
gene_12037	11.262	19.943	11.175	4.20673	4.68219	4.1981	5.09796	19.6366	1.49669	11.4348	4.09863	5.99537	Purple acid phosphatase
gene_11996	4.56909	19.8177	1.94622	1.036	2.34122	6.38624	1.1936	0.932109	1.49641	1.45737	4.71431	0.4016	-
gene_11710	1.13323	4.74922	0.843569	0.569653	0.250088	3.81487	0.827748	0.534518	0.0181257	2.69966	0.774463	6.30219	Omega-hydroxypalmitate O-feruloyl
gene_11549	8.47744	12.2896	8.43821	32.1575	14.0512	64.7294	7.99422	132.86	16.2247	75.5412	10.1912	105.792	function DUF861, cupin-3 (InterPro IPR008579), RmlC-like jelly roll fold (InterPro IPR014710)
gene_10915	0.997328	1.4977	0.392595	0.161814	0.779412	3.14362	1.28243	0.165482	0.744285	0.270358	0	0.279952	calcium-binding protein
gene_10807	391.797	252.757	63.0824	3.2834	215.238	21.1412	32.9543	2.65159	43.718	54.9151	17.2653	0.544737	glycerophosphodiester phosphodiesterase
gene_10679	3.80211	12.5	3.9427	6.20528	5.85295	10.0199	8.36405	2.60045	5.35343	7.81855	8.51558	5.32385	DNA cross-link repair protein
gene_10592	84.5062	4.64596	64.3792	0.895997	61.0339	4.29937	14.9103	0.562719	101.423	1.24407	65.1021	1.3189	Protein LIGHT-DEPENDENT SHORT HYPOCOTYLS
gene_10568	62.6245	47.7498	50.3573	117.396	72.8216	96.4801	90.4221	349.395	53.7483	112.311	82.9162	139.384	protein trichome birefringence-like
gene_10325	3.40174	10.294	1.38204	4.8557	4.38201	4.81692	4.30544	2.29941	6.72713	3.77138	1.95583	4.75513	Catalyzes the oxidation of L-aspartate to iminoaspartate
gene_10265	39.3142	14.4282	5.14561	5.86851	13.5572	35.0514	5.02509	4.88337	9.68787	3.73118	2.93437	2.36364	Belongs to the glycosyltransferase 8 family
gene_10150	17.5319	8.56449	21.5798	21.7063	12.3471	11.655	29.6289	27.9877	22.9096	6.19102	43.1723	7.17529	non-specific phospholipase
gene_10052	20.3234	1.37087	5.85667	27.3039	27.4778	2.30249	9.80949	18.811	25.5332	0.0358817	16.1746	0.316682	Encoded by
gene_09877	20.2127	7.93361	3.42705	2.62237	5.22616	2.73193	3.53984	0.268201	2.51426	1.34552	2.45925	1.4203	UPF0481 protein
gene_09830	0.857944	0.772048	1.11289	3.09773	5.19469	6.66446	16.5822	0.881878	17.3909	1.17147	21.0589	0.93945	-
gene_09772	3.91658	0.0149314	6.57321	0.482622	2.03152	0.626917	4.24292	0.0148068	0.747738	0.0292454	1.64802	0.015477	Belongs to the glycosyl hydrolase 1 family
gene_09756	0.107791	0.364364	0.117233	0.0432379	0.8591	0.149555	1.28951	1.02241	0.262495	0.0629672	0.571276	0.329883	G-type lectin S-receptor-like serine threonine-protein kinase
gene_09498	58.4648	11.8017	113.503	3.78877	62.1955	6.43459	110.939	1.35452	118.355	14.364	162.616	11.261	glutathione s-transferase
gene_09348	3.66783	3.01799	0.979346	0.949035	3.90991	0.183032	2.46305	1.22794	3.79105	4.2531	4.71276	3.6696	defense response
gene_09056	30.035	12.2928	57.6674	5.95681	54.0647	14.5604	164.565	29.5983	22.9677	4.67765	102.131	5.06496	Belongs to the cytochrome P450 family
gene_09029	1.34234	14.4889	0.894536	32.7309	1.31182	67.2543	0.537302	32.8194	0.112714	1.86687	0.155823	2.50118	UDP-Glycosyltransferase
gene_08688	0.614019	3.05006	2.13605	0.422626	0.627496	0.0299013	0.419498	1.02444	0.645902	0.644226	1.08918	0.898047	Disease resistance protein
gene_08262	393.374	183.347	305.99	87.9694	333.471	32.0662	259.613	66.1954	291.682	129.081	314.643	123.257	-
gene_07700	12.3811	4.51411	20.3197	2.08622	16.5478	5.60353	45.6989	2.302	6.88501	5.01155	19.7565	7.16968	Belongs to the cysteine synthase cystathionine beta- synthase family
gene_07572	1.25999	0.483242	0.93092	0.0165283	1.94884	3.53033	0.694266	0.29671	2.63284	0.255322	2.17544	0.118412	Belongs to the TRAFAC class myosin-kinesin ATPase superfamily. Kinesin family
gene_07329	0.145431	1.34448	0.32782	0	0.423291	1.2104	0.274263	0.331691	0.0764389	1.06146	0.200105	0.596788	epoxide hydrolase
gene_07095	4.36982	1.51347	3.81628	9.81336	2.45425	2.24251	0.968416	13.1554	2.71872	0.863036	3.21993	3.51858	homeobox associated leucin zipper
gene_06621	4.67509	7.56483	13.7957	15.7797	2.17003	26.3589	9.29518	7.57936	1.67538	0.746763	3.8242	1.06595	-
gene_06519	1000.05	11.4471	591.617	0.728547	1353.71	3.79754	624.108	0.15506	1018.1	2.60006	645.169	1.77497	Extensin-3-like
gene_06449	88.3417	259.948	98.3657	120.658	245.532	431.338	137.072	174.404	222.171	360.738	142.861	196.775	Gigantea-like
gene_06266	14.4145	1.6126	7.35347	13.5525	146.625	1.49976	892.505	11.3759	46.3315	0.28079	722.618	1.88499	subtilisin-like protease
gene_06203	13.179	44.6941	7.15471	1.40417	2.63767	283.617	6.14276	18.1575	4.41507	81.3589	81.3358	5.31828	-
gene_05913	0.816969	0.542275	0.936484	0.0819983	0.0719063	0.0947749	0.31143	0.808373	0.0122307	0.0715266	0.0122991	0.083242	Belongs to the protein kinase superfamily. Ser Thr protein kinase family
gene_05893	18.9231	8.62659	8.36281	25.0437	21.6546	32.2535	8.99019	8.85683	12.9128	10.2622	10.6732	12.7424	Subtilisin-like
gene_05851	7.80948	237.902	9.96007	75.4372	8.34961	94.821	15.5453	27.6154	25.014	326.861	27.7591	258.487	Prolyl endopeptidase-like
gene_05220	85.5201	65.8664	48.3881	12.1889	56.7095	36.9368	31.0203	11.0593	28.177	10.2704	30.1825	6.4628	two-component response regulator
gene_04997	0.840026	14.6752	2.04897	37.6005	0.64729	34.7741	1.18935	86.987	0.927632	66.6955	0.917626	47.0285	Belongs to the 'GDSL' lipolytic enzyme family
gene_04831	0.526565	7.93167	0.316138	1.6708	0.507733	1.19114	0.158646	0.230663	0.767178	4.05712	0.491513	3.712	G-type lectin S-receptor-like serine threonine-protein kinase
gene_04599	13.6843	0.477464	6.18539	3.41483	4.12266	0.47781	6.90239	4.15386	1.82361	1.94787	3.06124	2.33047	(GMC) oxidoreductase family
gene_04487	9.4097	0.454381	6.48622	2.81208	7.99691	1.37058	8.07202	6.79694	6.75454	0.376041	19.1694	1.10648	At5g01610-like
gene_04379	221.284	192.673	217.08	68.4154	174.61	186.046	188.486	73.9223	183.922	106.658	206.481	84.8834	Alpha-1,4-glucan-protein synthase (UDP-forming)
gene_04221	0.276046	4.12688	0.560522	12.0317	0.660362	7.65069	0.289696	39.8671	0.300332	5.14816	0.283208	9.0101	-
gene_03842	12.7078	21.1035	8.03989	42.955	13.0989	27.0152	10.9788	75.217	11.0224	21.2697	25.6849	22.2618	Protein trichome birefringence-like 41
gene_03547	30.5256	74.9775	25.1559	30.5187	19.1785	17.3838	20.1491	7.96598	32.6968	23.7258	44.2952	18.9928	hydrolase, alpha beta fold family
gene_03546	51.5654	37.209	37.4207	9.75739	17.4708	25.3334	23.0246	8.82692	8.18572	10.691	17.426	4.23077	-
gene_03124	7.90695	0.76041	3.56211	13.2835	25.4909	81.484	20.2852	40.0802	29.8373	0.385809	18.6708	0	Belongs to the class I-like SAM-binding methyltransferase superfamily. Cation-independent O- methyltransferase family
gene_02688	0.0710835	0.0240775	0.169889	0.379554	0.14632	0.824283	0.36859	0.0979137	0.127402	0.361667	0.271316	0.0225885	Belongs to the carbohydrate kinase PfkB family
gene_02606	31.5569	21.0216	8.77801	60.0269	39.9084	21.7672	14.428	63.574	60.4016	21.8871	18.1327	38.1875	Auxin-Regulated Gene Involved in Organ
gene_02604	10.8916	11.1216	5.46071	4.65542	5.67881	4.47644	4.80651	11.9497	5.53447	8.018	6.58201	10.8651	disease resistance
gene_01903	20.3527	13.9124	9.52347	1.81439	43.1738	75.0064	21.8319	17.4464	20.6019	2.16668	13.9268	2.64865	RESISTANCE protein
gene_01190	7.38614	21.9467	10.8507	3.43331	4.28319	9.45569	3.07099	20.6013	3.73074	12.9362	2.80834	9.77411	Aux IAA proteins are short-lived transcriptional factors that function as repressors of early auxin response genes at low auxin concentrations
gene_00553	8.26899	9.68694	5.87156	19.4506	5.62387	10.0246	6.09252	24.3156	5.21202	6.11962	10.5502	10.3322	rho GTPase-activating protein
gene_00508	24.5244	18.0272	20.2179	46.7062	8.41521	54.524	4.70118	236.483	3.18183	20.0836	11.2572	42.4271	ethylene-responsive transcription factor
gene_00426	1.85477	1.43441	1.31755	3.68312	1.49671	6.15501	1.94954	1.75672	1.04812	3.66072	1.75682	2.34029	Peptidyl-prolyl cis-trans
gene_00059	66.4603	52.103	46.7105	18.6732	80.934	73.0501	43.2787	21.9139	47.8439	55.1939	32.8179	30.334	Desaturase

## Sheet: Table S5
Table S5. The details of DEGs in root
Gene_ID	Treat_Pj_Root	Treat_Pj_Leaf	CK_Pj_Root	CK_Pj_Leaf	Treat_Zy_Root	Treat_Zy_Leaf	CK_Zy_Root	CK_Zy_Leaf	Treat_Rt_Root	Treat_Rt_Leaf	CK_Rt_Root	CK_Rt_Leaf	Description
gene_21195	41.9421	38.5928	5.63801	11.6189	28.5574	10.446	8.16916	8.30518	18.9934	13.4341	13.7004	8.39354	Plant lipoxygenase may be involved in a number of diverse aspects of plant physiology including growth and development, pest resistance, and senescence or responses to wounding
gene_12815	5.62322	623.421	31.9507	324.954	13.7586	3803.03	4.31024	825.901	12.1057	2525.8	4.59674	950.114	Involved in biosynthesis of the thiamine precursor thiazole. Catalyzes the conversion of NAD and glycine to adenosine diphosphate 5-(2-hydroxyethyl)-4-methylthiazole-2-carboxylic acid (ADT), an adenylated thiazole intermediate. The reaction includes an iron-dependent sulfide transfer from a conserved cysteine residue of the protein to a thiazole intermediate. The enzyme can only undergo a single …
gene_02952	3.57565	1.72661	13.2659	1.22497	1.22733	0.149284	3.78999	0.776353	0.903987	0.872629	2.03962	3.61651	Belongs to the multi antimicrobial extrusion (MATE) (TC 2.A.66.1) family
gene_19866	35.7692	124.515	11.8901	15.4061	56.2433	50.7487	21.4619	99.4882	55.2917	85.7536	32.2203	86.0516	homogentisate phytyltransferase 1, chloroplastic-like
gene_11268	12.4937	1.15611	0.397164	1.85498	10.0778	0.322089	1.30778	1.75324	0.920342	0.637304	0.323054	0.0835444	Wound induced protein
gene_26737	90.1626	7.09292	28.9956	2.17456	184.358	11.9745	39.6395	118.693	86.2809	2.11892	45.2505	3.96177	atexp8,atexpa8,athexp alpha 1.11,exp8,expa8
gene_31512	40.5018	8.78446	16.3773	8.76857	35.9621	51.3803	11.0277	20.8406	23.3408	11.2393	23.8727	22.5686	Rare lipoprotein A (RlpA)-like double-psi beta-barrel
gene_30482	5.64517	12.9013	2.4143	6.44824	10.9568	11.2026	4.67252	5.10698	7.89425	6.31617	4.97005	5.89858	Heat Stress Transcription Factor
gene_10617	42.0129	1.53363	11.7693	0.683555	101.508	1.8952	12.3181	0.27634	39.4664	0.487543	23.4061	0.63597	Belongs to the peroxidase family. Classical plant (class III) peroxidase subfamily
gene_17343	10.4542	13.3785	24.9847	18.871	11.147	36.2707	25.6631	10.9717	22.771	40.5715	43.2634	7.09459	Belongs to the iron ascorbate-dependent oxidoreductase family
gene_09113	1.17744	0.536836	3.16629	0.403538	0.519493	0.369313	1.48979	5.79574	0.877997	0.145266	1.76822	0.261124	protein ubiquitination
gene_31377	48.575	24.3068	157.713	31.4477	37.0912	60.1374	16.2466	4.77088	66.4702	19.2858	64.932	11.1107	Belongs to the small heat shock protein (HSP20) family
gene_30716	12.987	13.8124	32.1127	21.8741	23.2958	40.5254	62.5891	59.767	16.7791	9.079	36.5344	9.936	-
gene_21082	24.7229	30.1272	56.5039	31.6888	25.2862	9.88733	72.1206	25.9853	43.3525	10.5291	65.163	6.64372	Belongs to the cytochrome P450 family
gene_19952	0.134743	0	1.23282	0	1.44997	0.0644514	16.6027	0.0532373	11.4037	0	14.5179	0.0170926	Belongs to the peptidase A1 family
gene_12998	32.0673	1.04425	12.8439	0.530426	32.1439	0.85691	13.5279	0	36.4467	1.59156	21.6002	0.245172	Heat Stress Transcription Factor
gene_13133	4.08165	0	0.353489	0	18.8743	0	1.14644	0	1.54994	0	0	0	-
gene_04590	1.55238	0.35609	0	0.0327857	1.55308	0.0974245	0.162099	0	2.87634	0	9.31314	0	Dehydration-responsive element-binding protein
gene_11882	3.62546	2.55341	8.6111	2.78156	11.2597	1.97485	38.135	0.282627	16.2008	3.45784	25.3817	11.5814	Belongs to the UDP-glycosyltransferase family
gene_09623	4.59316	206.131	20.0308	244.381	1.96316	91.1277	0.848549	36.1411	1.13873	106.437	1.50938	72.8869	Protochlorophyllide-dependent translocon component 52
gene_10412	93.787	245.934	222.382	203.03	76.8307	188.77	176.217	91.5162	89.5308	204.886	137.163	137.971	Altered inheritance of mitochondria protein 32-like
gene_13700	2.07397	0.389881	0.223984	0.842053	3.55406	0.831111	0	0.0559486	0	0.111869	0	0	Ammonium transporter
gene_07205	25.4257	38.2831	60.102	37.6507	20.5405	52.7933	52.6975	17.2314	33.2263	71.8763	47.4087	10.9506	Introduction of a cis double bond between carbons of the acyl chain
gene_28721	54.3471	1.53829	8.71474	0.886441	74.6023	0.051596	26.5604	0.0510557	24.2278	0.466939	61.5978	0.358921	Belongs to the iron ascorbate-dependent oxidoreductase family
gene_07347	1.40047	63.5433	5.90504	106.153	0.786507	14.0389	4.69731	39.4103	4.47595	66.7999	9.45555	156.884	Mediates both low-affinity uptake and efflux of sugar across the membrane
gene_16494	6.63933	0	0.173445	0.0292537	10.2482	0.0753717	3.54946	0.0478379	5.97472	0.0472349	4.83613	0	squalene
gene_20297	2.03834	77.9334	5.73553	148.096	1.00582	98.3814	4.11331	119.887	2.752	66.1335	5.53132	121.269	-
gene_07314	3.3266	4.40218	8.8978	5.47559	2.66025	8.17479	6.26766	4.8701	0	1.48568	0.0271987	0.457041	F-Box protein
gene_00015	54.1044	119.559	6.21621	37.991	25.1011	40.5209	10.3874	28.2902	23.1102	44.5601	20.7884	40.0452	WRKY Transcription Factor
gene_04814	67.1075	45.8227	5.30873	52.3823	49.9075	21.1085	10.8361	15.3031	37.7103	5.04744	19.9977	8.31392	transcription factor
gene_30156	59.8355	34.7699	23.933	21.3894	13.9865	40.4599	47.3157	64.9434	13.3882	46.569	25.3577	28.6218	Domain of unknown function (DUF4228)
gene_05892	20.3183	6.01186	8.28082	3.62212	16.9137	6.50807	8.33622	2.62084	13.1912	5.539	10.5675	6.28422	subtilisin-like
gene_11408	4.05982	0.282739	0.526497	0	18.2333	0.096234	6.836	0.191044	29.4398	0.784343	4.14021	0	cysteine-rich repeat secretory protein
gene_16945	31.8682	16.212	77.2469	14.932	31.0438	58.7891	65.438	24.7979	47.193	31.3189	76.9052	19.2479	S-adenosylmethionine decarboxylase
gene_05487	38.8464	123.686	1.48319	161.742	21.9722	301.073	0.595323	77.4576	4.13891	208.609	1.81929	147.729	BEST Arabidopsis thaliana protein match is
gene_16946	19.5748	8.62553	49.8687	6.32414	16.2196	9.70956	40.8174	6.95496	25.5717	12.2989	44.9273	7.04636	S-adenosyl-l-methionine decarboxylase leader peptide
gene_12224	19.5744	21.7233	7.58912	29.1221	12.2667	41.0602	34.0974	29.6148	20.9328	31.0727	18.5282	98.0887	Ribose-5-phosphate isomerase
gene_26316	16.0486	9.26731	2.69599	21.6292	9.39367	17.5104	3.47898	34.2291	5.44419	21.0187	3.00913	38.561	Cell wall vacuolar inhibitor of fructosidase 1-like
gene_07290	15.6746	57.2338	4.4503	5.22812	23.4025	11.1726	11.3773	4.88672	19.3212	14.9431	29.0423	9.12001	Calmodulin-binding protein
gene_25615	1.98436	1.29916	0.141934	0.0814219	3.11572	0.258638	0.444699	0.0199308	3.59294	0.332528	1.78187	0.0594874	Transcription factor
gene_21272	34.431	0.0362837	12.5468	0	31.7997	0	88.1203	0.036319	60.6756	0	70.7369	0	LURP-one-related
gene_25518	1.47195	0.47087	3.83792	1.4111	3.48527	4.94451	12.1867	0.475859	0.657615	0.535733	7.11318	0.582498	Vinorine synthase-like
gene_28446	7.12346	50.2071	17.2113	95.1976	6.39996	65.3871	14.1272	82.2963	8.4403	44.044	15.5303	73.9548	YGGT family
gene_32761	0	9.63931	1.10524	11.7219	1.31371	206.706	15.2517	223.195	0.704823	11.3854	1.461	22.3163	Belongs to the plant LTP family
gene_20675	55.1547	25.8233	26.8449	23.4947	87.0087	24.7876	40.1365	19.3045	94.02	20.7535	47.8734	36.9062	Belongs to the cytochrome P450 family
gene_05561	2.00144	113.984	8.97654	217.38	1.91014	145.242	4.65542	182.299	2.89144	111.356	5.14812	234.933	-
gene_11994	6.08588	25.6993	28.529	76.9534	9.42741	116.829	32.6049	44.0926	25.8596	64.9351	40.3211	6.08829	Nonspecific lipid-transfer protein
gene_30558	0.0184178	3.6655	0.464291	2.60368	0.645141	1.61513	1.52957	2.58532	1.41838	1.7468	1.96941	2.04744	UPF0481 protein At3g47200-like
gene_06531	4.60554	3.15574	0.529798	0.320861	0.373014	0.319847	2.96995	0.450452	2.80686	3.07931	3.56846	0.871215	-
gene_26527	0.0206673	361.687	1.60332	567.406	0.0201432	341.286	0.326114	425.897	0	192.125	0.203097	405.27	Sedoheptulose-1,7-bisphosphatase
gene_28410	3.0127	0.888431	6.13021	1.13077	5.93046	2.00266	12.352	3.32465	2.53315	0.626528	3.89274	0.560212	Mechanosensitive ion channel protein
gene_14650	0.832034	0.824993	7.13819	0.701728	2.49619	0.135405	9.21478	0.274835	0	0.282857	0	0	-
gene_22992	14.3712	37.1459	2.28848	7.42099	28.7319	8.27045	9.54268	1.68714	16.6271	43.8021	18.34	13.9171	WRKY Transcription Factor
gene_27046	0.0767467	32.9126	1.46903	48.8845	0.0157381	83.1323	0.426801	58.3336	0.079998	50.4966	0.491086	30.2949	Tryptophan/tyrosine permease family
gene_09299	10.2993	64.8126	2.74675	17.3631	23.4715	5.66725	3.04803	12.6533	13.416	11.5493	3.60498	31.072	-
gene_23294	49.4905	1.2817	17.0498	0.733786	53.2435	22.3103	20.0567	17.632	78.6058	2.42583	40.1943	2.4516	isoform X1
gene_31091	2.06449	0.0645279	0.19563	0	1.97047	0	0	0	0.65103	0	0.348827	0	-
gene_25931	30.095	0.223011	7.05629	0	64.7754	1.94514	893.73	1.31088	10.6158	0	8.66653	0.0308457	1,4-beta-D-glucanase-like
gene_12177	2.75063	5.90361	0.611069	1.14141	1.9515	0.812567	0.309015	0	0.4202	0.806158	0.523779	0.1863	-
gene_10543	1.25989	0.317314	0	0.246049	2.00655	0.40843	0.204933	0.0405845	0	0	0	0	Glutamate-gated receptor that probably acts as non- selective cation channel
gene_11186	29.7278	15.8908	10.5473	5.23085	18.0148	3.79204	4.98961	1.78373	13.6779	4.61937	8.2268	3.60334	transcription factor
gene_19604	0.715472	0.400938	7.0289	0.151499	0.299587	1.06647	1.40217	0.412221	0.152565	0.146643	1.10005	0.374397	-
gene_24920	5.63159	27.456	1.27537	9.6768	2.16264	3.29265	9.27827	6.30001	1.19473	3.38976	2.04622	10.9241	Purple acid phosphatase
gene_16070	4.41337	0	0	0	5.14255	0	0.0825657	0.163187	0.595334	0	0	0	-
gene_01839	3807.6	19.6489	864.057	7.25533	2736.52	18.4897	583.43	9.93515	1271.43	1.27382	691.71	3.43328	lipid-transfer protein DIR1
gene_04289	0.145746	11.8895	0.717014	19.6361	0.073473	26.598	0.494128	16.323	0.359148	7.79888	0.321586	12.3848	Peptidyl-prolyl cis-trans isomerase
gene_06240	0.622213	69.0207	2.22185	122.306	0.29732	116.567	4.92622	114.943	1.48077	96.0221	3.36294	125.082	The light-harvesting complex (LHC) functions as a light receptor, it captures and delivers excitation energy to photosystems with which it is closely associated
gene_25727	11.7475	2.74165	3.40352	1.00668	3.29075	1.64176	11.1295	2.15801	2.15606	0.131023	3.70292	1.81796	sulfate transporter
gene_25364	2.4697	16.3682	1.18636	2.95803	14.657	11.768	6.04335	14.8269	8.09455	3.40557	4.29721	4.0158	protein NRT1 PTR FAMILY 5.2-like
gene_28744	46.6075	21.6174	129.573	23.4612	55.0595	13.5842	125.971	24.434	71.5062	11.4808	119.352	18.0624	cytochrome P450
gene_06210	1.24147	0.27472	0.296258	0.409661	0.211854	11.3854	0.985491	6.63427	0.0865842	0.0315703	0	0.0144707	phosphatidylglycerol acyl-chain remodeling
gene_31710	1.96438	0	0.625741	0	8.66084	0.137837	1.56845	0	0.795358	0	0.415724	0	Myb-like DNA-binding domain
gene_22384	0.105438	0	2.30782	0	0.442003	0	5.06473	0	0.052946	0	0.184005	0	KR domain
gene_09529	3.46964	450.862	11.1734	434.012	2.1159	137.284	7.93372	27.771	6.0281	65.5429	6.88087	31.5157	Ferric reduction oxidase 7
gene_17043	90.1999	2.44443	33.558	4.23669	73.3592	29.6504	19.8228	53.9846	120.258	13.5712	72.4549	6.0293	Belongs to the CRISP family
gene_02729	2.75556	4.12099	0.0341506	0.929793	0.376072	10.8114	0	46.3775	3.40643	6.00577	13.1358	9.27624	shikimate
gene_15957	1.3543	70.6776	11.385	31.8834	2.93313	108.058	16.8275	31.8097	3.56824	200.888	6.94178	38.5149	isoflavone
gene_01902	20.3426	6.66444	4.71095	0.105259	33.5918	6.54201	14.4704	4.85919	11.1002	0.309635	8.64407	0.853854	-
gene_00780	13.8631	12.2513	4.55612	10.189	5.65377	12.2415	16.4074	9.93303	7.62382	8.59745	15.3422	9.60526	Domain of unknown function (DUF4228)
gene_29681	2.91512	16.8689	7.72837	28.4553	17.9591	54.1638	5.62341	38.7175	6.0909	76.5557	3.70963	9.60631	Belongs to the UDP-glycosyltransferase family
gene_12178	42.9542	111.789	16.4685	17.7015	38.9482	22.5328	14.1446	21.0888	14.5606	45.1127	15.4565	19.5035	-
gene_17774	100.556	80.1258	43.9878	45.3662	125.418	37.8722	36.3651	48.3268	62.937	39.6159	38.932	40.7594	Belongs to the GRAS family
gene_05503	14.4876	95.0568	45.0092	75.4681	25.3181	104.143	56.6094	100.509	18.2579	85.2312	34.3453	55.5056	-
gene_19851	10.3682	2.89072	1.69402	1.39233	10.4924	2.6228	4.77023	2.59671	11.9189	0.0660772	11.9634	0.258737	-
gene_08242	0.756652	64.885	2.64155	82.8585	2.25906	37.9634	5.58441	21.1048	0.510635	92.9107	1.01751	20.7843	chitinase
gene_01511	8.10008	1.09296	3.61196	1.77771	9.34526	0	22.4922	0.708351	10.922	1.65285	26.0163	0.500437	-
gene_09976	2.1299	6.9555	5.18845	12.1259	1.70863	25.0261	4.60387	11.2591	3.08168	15.3851	4.70429	14.891	BAHD acyltransferase At5g47980-like
gene_17687	1.37204	0	6.11956	0.425514	0.535647	0	3.45305	0	0.769043	0	2.16623	0.283939	-
gene_29814	1.99384	2.23124	0.711889	0.210518	3.03827	0.0415326	0.747976	0.123676	1.85334	1.06422	2.62259	1.35461	Encoded by
gene_08120	0.136848	0	1.7102	0	0.919716	0	2.91643	0	0.0940563	0	0.417251	0	-
gene_26275	1.31626	71.6221	4.67865	74.8745	0.822818	44.7271	0.163341	34.2212	0.0653339	36.1576	0.128838	44.2278	PsbB mRNA maturation factor Mbb1
gene_24646	3.04622	4.4318	7.65736	9.65181	6.11617	12.5974	14.14	45.062	4.575	1.90039	5.45753	3.64642	-
gene_32448	0.889288	0	4.19345	0	0.538414	0	2.96891	0	0	0.173637	0.180905	0	Encoded by
gene_02956	4.07103	0	0.400063	0	2.74188	0	0.138132	0	0	0	0.23159	0	transcription factor
gene_11726	6.58785	8.89992	15.0354	9.04929	7.07589	13.9328	16.1039	11.13	7.40597	9.52351	13.7849	5.08613	SNF1-related protein kinase regulatory subunit beta-2-like
gene_23096	1.18533	0	0.284762	0	1.61316	0.896602	0.211057	0.243788	0.539359	0	0.276686	0	Domain of unknown function (DUF4220)
gene_13014	39.4593	46.8248	112.557	72.982	61.4535	47.1308	176.646	70.8437	98.8713	126.692	166.824	156.084	Belongs to the ubiquitin-conjugating enzyme family
gene_20855	53.2033	185.555	130.874	188.792	54.6871	134.56	129.126	43.7428	173.484	283.129	183.026	103.166	Dehydrogenase
gene_04207	4.26921	26.7837	13.6409	28.3942	7.56139	19.2013	20.0861	42.2407	15.3385	14.4015	14.3121	38.4126	Lateral organ boundaries (LOB) domain
gene_06385	4.78632	1.37466	10.5157	1.39498	5.05543	0.56838	10.7438	0.269847	7.12675	0.762504	12.3922	0.305562	ABC transporter G family member
gene_26864	43.2284	10.7128	2.57301	1.71221	15.0216	6.09513	1.26587	0.566497	0.596323	0.90154	0	0	-
gene_12490	27.7793	116.325	13.6952	39.5902	16.6714	31.4527	7.05013	13.2429	14.2069	28.3773	13.6888	13.3044	Ankyrin repeat-containing protein
gene_20971	0.023578	0	2.31204	0	0.315065	0	1.33359	0.0245288	0.300068	0.143077	0.757561	0	Arabidopsis protein of unknown function
gene_23532	1.18108	3.18238	2.79161	3.73694	1.96657	2.01181	6.33466	3.14346	2.33795	2.87546	4.17295	4.4397	ABC transporter C family member
gene_05506	65.8595	168.096	6.29005	40.365	31.5647	147.862	9.49459	120.964	20.6926	47.3599	20.1283	27.8152	WRKY Transcription Factor
gene_10544	1.15995	0	0	0.163928	2.00595	0.0974245	0.0664877	0.0642033	0	0	0	0	Glutamate-gated receptor that probably acts as non- selective cation channel
gene_29113	8.13488	28.0831	43.3384	45.724	3.73166	28.1588	9.26178	27.9763	1.67219	248.341	2.74425	34.7317	Belongs to the glycosyltransferase 8 family
gene_21508	116.777	1.4743	42.1176	3.10725	100.815	6.24072	45.9801	8.68358	101.465	0.972935	62.6909	1.54968	Thionin-like protein 2
gene_19419	6.6143	8.89547	2.36712	13.7947	3.64533	11.8217	1.26377	18.2184	6.72032	41.8579	3.68125	18.473	Aux IAA proteins are short-lived transcriptional factors that function as repressors of early auxin response genes at low auxin concentrations
gene_12061	14.7671	4.19218	0.907377	0.335074	6.56037	3.57885	2.22226	2.21632	6.97255	0.303515	3.46967	0.210679	RING-type E3 ubiquitin transferase
gene_23797	160.007	530.112	432.889	600.788	131.832	645.806	288.764	176.442	229.592	742.561	347.764	212.819	Embryo-specific protein 3, (ATS3)
gene_13516	88.1702	102.847	41.8092	72.2404	41.1198	48.9158	189.191	62.376	100.819	85.7227	107.392	99.7802	oligopeptide transporter
gene_03143	13.4626	5.3702	2.35205	2.0338	15.823	3.27535	5.27955	1.85325	32.7295	3.39652	16.5129	3.50359	GEM-like protein
gene_22002	1.23316	22.0288	0.0610685	18.9369	1.97164	21.431	0.0934888	35.3872	0	0	0	0	-
gene_25542	101.107	82.5551	258.327	107.221	104.08	184.265	211.436	256.547	186.778	239.159	301.645	142.327	Belongs to the glycosyltransferase 2 family
gene_30411	7.78199	2.25226	18.2898	2.52203	4.3818	6.93302	12.7789	5.75512	9.26243	0.89767	15.1347	2.01683	ABSCISIC ACID-INSENSITIVE 5-like protein
gene_33605	2.40479	0.121055	6.65155	0.250403	3.52009	0.380589	7.79876	0.803125	2.4931	0.0617791	2.83805	0	Belongs to the disease resistance NB-LRR family
gene_16512	3.5669	0	0.124825	0.198958	12.9186	0.090446	4.59824	0.0305969	6.99359	0	7.4659	0.0143384	squalene
gene_23002	1.58397	1.2037	10.2697	0.223068	1.31222	1.1764	2.86346	6.40735	0.560474	0.650973	1.14332	1.12241	Belongs to the chalcone stilbene synthases family
gene_28184	12.7736	1.17697	1.56052	0.257312	5.83531	2.08127	2.73991	0.212637	2.96053	1.22846	4.82713	2.51534	PDDEXK-like family of unknown function
gene_06621	4.67509	7.56483	13.7957	15.7797	2.17003	26.3589	9.29518	7.57936	1.67538	0.746763	3.8242	1.06595	-
gene_11950	1123.99	8.78076	355.518	2.97181	823.278	249.891	182.421	236.142	619.304	0.52524	319.347	1.23745	lipid-transfer protein
gene_04552	27.3219	4.69987	6.58434	1.34268	438.145	5.33982	131.525	3.20394	235.512	8.22091	208.457	4.03967	thaumatin-like protein
gene_20715	77.2534	0.226825	13.4015	0.306665	88.6818	0	11.5818	0	157.744	0.156351	39.726	3.05877	Removal of H(2)O(2), oxidation of toxic reductants, biosynthesis and degradation of lignin, suberization, auxin catabolism, response to environmental stresses such as wounding, pathogen attack and oxidative stress
gene_01813	8.12399	0.474216	25.0089	0.0994107	22.6476	26.4144	10.5789	5.06432	12.0856	0	10.3791	0	Belongs to the class I-like SAM-binding methyltransferase superfamily. Cation-independent O- methyltransferase family
gene_00558	1.56147	30.0477	4.38073	38.4948	2.56638	52.29	22.6142	18.664	4.62794	28.7767	8.58521	10.0758	Putative AtpZ or ATP-synthase-associated
gene_03923	1.80348	0.26518	0.366242	0.064593	1.5272	1.7634	0.570794	1.34038	0.25108	0.822259	0.408488	0.141669	Probably involved in the RNA silencing pathway and required for the generation of small interfering RNAs (siRNAs)
gene_00338	42.859	64.3862	13.8511	7.486	17.5506	10.4753	8.70833	8.87491	12.1311	25.5464	9.87065	4.76486	SPX domain-containing protein
gene_16249	6.40226	7.42732	0.223589	0.170204	2.16276	3.37977	0.175646	0.276479	2.16128	0.174147	1.55534	0.0914788	transcription factor
gene_18649	104.384	5.73282	34.0809	3.97435	78.3436	105.582	14.5022	27.4533	80.2035	3.07841	76.3863	8.99514	thaumatin-like protein
gene_03895	1.6105	1.81837	8.43712	0.42366	0.763427	0.0240438	2.25043	0.0244012	0.608434	0.120316	1.02065	0.0218188	cytochrome P450
gene_16571	26.2926	68.5994	9.0753	34.7382	29.501	80.067	86.8583	87.6609	35.9681	159.171	29.7226	97.9991	Nodulin-like
gene_20660	0.533612	3.63202	2.81387	2.66177	0.65166	3.31297	3.16597	9.82278	0.222737	0.546379	1.20363	2.35856	-
gene_09850	11.8772	29.4005	37.5534	36.6889	7.41206	36.8673	21.4656	31.6595	14.2714	42.4805	27.0673	22.8844	transcription factor
gene_26753	57.0596	19.0218	16.8067	6.41645	23.1358	20.5707	94.1329	6.18459	11.9396	7.08075	21.0463	5.5519	-
gene_23004	34.866	14.8379	212.862	3.40114	38.4208	14.1669	107.647	36.8211	70.9271	31.2964	122.355	41.0136	Belongs to the chalcone stilbene synthases family
gene_02689	21.2475	25.1791	46.7434	37.1989	14.7041	78.7738	43.4081	78.5447	24.389	98.2914	38.1609	50.4299	RmlC-like cupins superfamily protein
gene_17455	4.1651	4.85021	1.46152	1.71472	2.67545	2.57718	0.841623	5.88312	1.12829	0.706509	1.04708	1.59916	pectinesterase
gene_12666	13.169	0.180046	1.78096	0.427211	3.09782	0.209653	1.03818	0.138528	1.7783	0.379043	1.54306	0.437511	cell division
gene_06556	2.67041	0.209589	0.257058	0.393767	3.07839	0.231686	8.29932	0.315051	3.63716	0.0898959	4.56593	0.225494	Belongs to the cytochrome P450 family
gene_04945	6.81879	5.02	0.9044	1.82687	2.64842	6.56142	9.08235	3.38221	11.8502	1.49529	7.81709	0.729432	calcium-binding protein
gene_12486	18.6427	8.42315	8.2154	9.20185	44.8933	11.054	20.7785	9.47614	13.2119	5.86441	14.2603	7.55059	lipolytic acyl hydrolase (LAH)
gene_29434	133.692	1.27049	40.2668	0.0452504	138.35	13.6873	37.7505	49.1455	126.096	0.095329	66.9611	0.143299	Pollen Ole e 1 allergen and extensin
gene_13487	132.759	124.985	44.9568	82.5699	57.0261	64.6515	25.7208	55.4672	64.7703	76.7182	45.5655	69.3941	Belongs to the GRAS family
gene_13788	29.9607	10.6944	5.6088	19.9087	50.3229	6.19217	13.7966	20.0971	44.8464	2.56133	30.9699	40.88	-
gene_20026	1.29356	0	7.59068	0	0.497573	0	4.31429	0	0.743828	0	2.06783	0.0630976	Flowering-promoting factor 1-like
gene_23547	10.2646	0.0582962	3.27949	0	11.3942	1.09399	3.27023	0.339537	14.6347	0	8.54426	0	ABC transporter G family member

## Sheet: Table S6
Table S6. The details of genes in the module salmon
Gene_ID	Treat_Pj_Root	Treat_Pj_Leaf	CK_Pj_Root	CK_Pj_Leaf	Treat_Zy_Root	Treat_Zy_Leaf	CK_Zy_Root	CK_Zy_Leaf	Treat_Rt_Root	Treat_Rt_Leaf	CK_Rt_Root	CK_Rt_Leaf	Description
gene_00012	16.7772	178.981	29.7234	166.098	10.3697	137.391	5.33708	124.716	8.01962	112.476	6.17478	180.611	Rhodanese-like domain-containing protein 4 chloroplastic
gene_00075	11.1274	12.4428	12.6218	15.9353	14.8412	20.4897	12.8637	14.1612	10.4456	19.8867	9.1315	15.7298	Catalyzes the reversible reaction in which hydroxymethyl group from 5,10-methylenetetrahydrofolate is transferred onto alpha-ketoisovalerate to form ketopantoate
gene_00090	50.8527	68.7801	57.2387	79.7467	64.7285	94.8332	78.7401	76.6998	76.1882	90.2167	73.0614	62.7866	CAAX prenyl protease 1 homolog
gene_00123	1.64031	101.84	5.65583	181.609	1.79549	258.535	5.3377	136.163	3.32957	210.529	7.19239	97.6134	anion transporter 2
gene_00137	12.5412	13.4853	12.9106	13.8415	9.0303	21.0957	12.4731	15.3193	12.0546	18.2998	13.4519	12.1931	-
gene_00189	275.968	194.644	319.673	230.47	280.598	329.983	292.025	278.072	264.428	332.303	344.587	254.845	-
gene_00198	23.78	2.67751	40.7687	2.50875	17.8572	5.73479	44.34	4.41344	9.47885	5.76997	23.1037	3.58265	Elicitor-responsive protein 3-like
gene_00235	70.862	96.6504	69.5061	102.21	83.7619	132.142	124.369	123.273	90.4471	120.873	93.5776	87.6342	Acts as a sulfur carrier required for 2-thiolation of mcm(5)S(2)U at tRNA wobble positions of cytosolic tRNA(Lys), tRNA(Glu) and tRNA(Gln). Serves as sulfur donor in tRNA 2- thiolation reaction by being thiocarboxylated (-COSH) at its C- terminus by MOCS3. The sulfur is then transferred to tRNA to form 2-thiolation of mcm(5)S(2)U. Also acts as a ubiquitin-like protein (UBL) that is covalently con…
gene_00282	39.3356	24.9449	48.4384	26.4338	42.4015	41.5541	45.2952	28.383	47.6715	40.9923	55.6508	31.571	AT-hook motif nuclear-localized protein
gene_00305	167.508	390.69	144.456	344.429	145.248	204.096	202.972	214.276	140.913	252.547	165.555	435.105	Transketolase
gene_00331	128.099	102.752	154.155	153.445	142.991	225.165	186.111	145.183	144.719	175.532	154.035	120.058	Belongs to the ATG8 family
gene_00349	29.2505	34.3491	35.7131	35.7836	36.0485	45.6918	42.5062	42.7289	35.6873	43.7089	42.5054	36.3911	-
gene_00380	18.3152	30.9162	23.9316	25.4342	23.1612	45.9683	38.1835	20.5288	19.5892	40.0172	26.1039	22.2134	BEST Arabidopsis thaliana protein match is
gene_00514	209.594	163.841	233.211	215.119	238.295	305.296	264.937	252.141	233.663	250.047	222.207	193.295	-
gene_00518	66.7281	77.1588	69.0356	84.1702	72.5368	116.76	70.9643	112.84	76.4541	118.323	80.602	99.0133	-
gene_00651	0.428214	0.438818	0	1.04013	1.21158	4.87401	1.21855	3.034	0.112915	7.17661	0.1124	1.72547	#N/A
gene_00677	55.6015	74.107	67.4242	89.0475	66.5274	141.635	81.0562	114.389	65.4643	138.919	63.1257	116.125	heat shock protein dnaJ
gene_00699	53.6147	73.3166	62.8321	105.41	53.6639	145.812	67.5466	101.122	47.692	125.411	53.4041	91.7465	Protein of unknown function (DUF952)
gene_00759	41.5624	14.8231	57.7393	13.6772	27.7836	20.1454	28.8801	13.6798	36.8463	20.2195	43.5294	14.1061	Calcium-dependent phosphotriesterase superfamily protein
gene_00763	443.204	383.224	378.853	452.547	441.25	494.115	409.929	441.424	400.609	542.34	371.685	377.102	Cytochrome c oxidase subunit
gene_00797	60.3723	64.2954	60.9919	87.9498	64.5854	95.8187	77.2012	83.8545	50.3432	89.3474	59.3819	61.8726	Ribosomal protein S14
gene_00934	49.5937	39.4536	54.5785	35.5792	53.5731	29.1652	40.5292	38.4701	49.2643	28.942	41.0285	39.2405	homeobox protein
gene_01019	12.5021	8.8739	9.07863	9.74097	17.8318	14.4958	8.04093	9.43814	18.0374	12.8657	9.15152	6.37205	auxin-binding protein
gene_01037	102.804	125.19	110.562	193.888	139.687	250.661	152.681	176.022	121.187	205.512	124.563	137.315	Component of LSM protein complexes, which are involved in RNA processing
gene_01095	15.531	10.7678	20.0241	17.9328	14.8451	26.6548	31.0174	12.6784	13.7882	25.8106	27.9308	13.6558	Fatty-acid-binding protein
gene_01150	51.5286	67.1767	49.2244	62.7651	46.8871	59.6576	39.4777	62.5393	45.3715	57.8904	45.7266	70.2939	ETO1-like protein 1
gene_01315	41.1233	22.7346	38.2299	22.476	35.5092	14.0262	37.2359	16.8582	42.279	15.7421	48.2597	23.7372	Long-chain fatty alcohol oxidase involved in the omega- oxidation pathway of lipid degradation
gene_01367	11.4013	6.4212	12.29	5.83523	12.3558	21.8648	7.84452	12.6186	9.91555	16.5055	9.02246	6.74658	Receptor-like serine threonine-protein kinase ALE2
gene_01444	18.3165	16.8152	21.4036	19.304	29.4063	28.8275	28.851	24.6074	28.3925	31.9323	26.1666	21.6691	BSD domain-containing protein
gene_01469	41.197	53.4435	43.7463	57.2985	40.5793	65.2461	53.6031	59.0291	39.4043	69.6578	43.7108	49.2692	SAM domain-containing protein
gene_01486	37.6851	28.4747	36.7178	29.0284	39.3316	35.6936	33.7512	30.4033	26.4875	28.8073	32.0855	30.7248	FHA domain-containing protein
gene_01499	9.24308	23.0485	11.5638	29.9012	29.4472	11.4649	14.2145	13.78	49.1368	7.65713	12.6275	29.9839	Chaperone protein dnaJ 20
gene_01554	16.1277	38.4759	35.4565	39.5832	17.6606	60.7337	35.1266	55.5177	24.2488	65.8897	42.1628	46.6324	CS domain
gene_01555	26.0778	23.5399	27.3111	23.6961	27.4671	35.3176	33.4055	25.9279	25.6187	31.4711	27.5458	21.509	FH protein interacting protein
gene_01654	1.02167	1.55355	1.90595	1.47293	4.30689	9.16017	3.43524	4.10204	1.17789	5.52103	1.04474	1.93761	Tryptophan/tyrosine permease family
gene_01815	0	0.27283	0.0377588	0.224294	0.039308	0.937491	0	0.11893	0	0.861149	0	0.106567	4-coumarate-coa ligase
gene_01844	10.8992	5.0687	7.38695	4.01233	9.63192	22.9887	10.589	8.79537	5.0959	18.6896	8.35348	9.37703	Belongs to the pirin family
gene_01850	21.0017	20.6193	24.3273	27.5413	24.4058	29.3872	25.1764	21.3445	23.2008	28.167	23.5668	19.2525	Vesicle transport protein
gene_01930	10.4078	8.23115	11.2076	13.566	11.2658	26.7616	13.6877	20.4313	10.8783	16.5549	13.4549	13.0756	Bifunctional DNA N-glycosylase with associated apurinic apyrimidinic (AP) lyase function that catalyzes the first step in base excision repair (BER), the primary repair pathway for the repair of oxidative DNA damage. The DNA N-glycosylase activity releases the damaged DNA base from DNA by cleaving the N- glycosidic bond, leaving an AP site. The AP lyase activity cleaves the phosphodiester bond 3'…
gene_02240	22.7911	14.8377	24.4521	17.0395	30.2367	28.4229	30.468	20.6733	28.6507	24.4095	27.1627	20.6253	Protein of unknown function (DUF3675)
gene_02258	50.0725	57.6933	55.2581	59.6534	68.5247	88.5783	71.6232	72.8608	54.9521	73.1482	59.391	48.993	15 kDa selenoprotein
gene_02558	456.763	172.658	471.511	176.866	477.686	99.1833	295.59	116.088	542.025	107.611	443.509	169.516	La-related protein
gene_02580	11.6425	15.2405	12.0577	15.1534	19.3679	34.22	21.7031	23.6007	18.8553	29.5436	16.7085	20.7307	reductase
gene_02670	0.0729178	0.145132	0	0.0754689	1.56696	2.74572	2.33577	1.83297	0.390619	0.748209	0.899818	0.700602	Enhancer of polycomb-like protein
gene_02684	0.723737	0.0387193	24.6611	0	2.01608	2.3381	1.0535	0.0775941	3.85556	1.60389	3.16218	0.549773	Belongs to the small heat shock protein (HSP20) family
gene_02714	417.492	285.344	388.688	329.047	591.141	375.765	489.415	277.061	487.427	326.5	368.127	257.67	Belongs to the eukaryotic ribosomal protein eL13 family
gene_02961	2.40286	3.29464	2.282	3.23947	1.83382	1.88713	1.71598	2.54717	1.77854	2.52035	1.79379	4.05888	Pentatricopeptide repeat-containing protein
gene_03106	7.25316	6.25829	8.10492	6.37421	9.90203	10.2834	7.02603	9.18991	11.2376	8.19081	9.25355	8.09252	Protein N-lysine methyltransferase
gene_03196	12.8425	0.202538	43.077	0.0911697	3.46433	0.054293	6.90172	0.110116	2.98998	0.0680941	9.28987	0.156161	organic cation carnitine
gene_03283	31.8312	40.9878	34.829	43.7018	47.8639	82.2018	47.6678	54.9235	44.7344	65.4166	52.5891	43.2655	-
gene_03605	221.511	192.985	305.497	209.761	230.477	238.767	281.021	312.445	359.494	369.238	277.668	206.545	CCT motif family protein
gene_03640	5.12122	10.5042	4.21644	11.0453	3.4895	3.63724	3.26806	5.59307	3.03725	5.95643	3.69368	8.43243	Pentatricopeptide repeat-containing protein At1g79080
gene_03655	30.8498	34.0014	30.1599	35.8076	29.5013	23.8439	25.3548	27.5289	31.1401	23.8218	24.7613	33.4253	Belongs to the RecA family
gene_03694	0.778507	53.4393	0.0749431	40.1827	0.379509	156.848	2.97879	109.168	1.38622	98.3739	2.24894	83.3795	Belongs to the Casparian strip membrane proteins (CASP) family
gene_03715	24.2551	17.581	23.4434	19.2713	28.9483	34.1625	33.3424	26.3993	31.11	28.1641	25.4599	15.2079	Polyadenylate-binding protein-interacting protein
gene_03754	23.2987	24.4928	33.0462	30.985	35.6796	69.2461	97.2087	40.697	60.641	52.6394	91.3762	34.3182	Persulfide dioxygenase ETHE1 homolog
gene_04397	205.25	177.606	192.029	167.357	208.417	223.913	176.255	182.087	222.379	251.767	201.841	182.992	-
gene_04451	9.87349	9.35969	16.1657	7.72419	10.8679	19.01	16.0925	12.6836	2.82206	14.3994	10.2976	4.24993	Belongs to the UDP-glycosyltransferase family
gene_04563	164.119	132.965	153.544	201.325	202.476	227.273	206.531	188.196	232.661	176.372	176.189	200.857	60S ribosomal Protein
gene_04686	32.2859	25.352	35.2953	31.6237	39.8088	40.9506	48.4262	31.2948	54.6855	39.0305	42.0385	35.1727	-
gene_04689	108.838	29.5993	85.5391	25.0088	147.728	89.1381	135.675	63.5889	162.694	67.2479	109.211	20.7134	Lipid transfer-like protein VAS
gene_04724	21.8379	6.12854	17.6067	8.44292	17.6976	13.2683	12.2872	12.1466	13.107	18.6794	21.5465	5.34586	Zinc finger protein
gene_04725	197.703	181.99	209.859	253.452	201.57	398.948	217.025	266.762	193.36	274.591	212.022	183.809	NADH dehydrogenase ubiquinone 1 beta subcomplex subunit 8
gene_04788	0.0754077	0.838029	0.271637	2.0344	0.501269	1.76561	0.588886	0.578718	0.159475	1.90787	0.116046	0.750573	transcription factor
gene_04922	85.9388	82.0123	104.547	82.0509	112.401	103.897	118.98	79.4732	123.319	105.495	108.882	85.453	ATP synthase subunit delta'
gene_04947	86.1815	60.5422	90.4522	54.2767	96.9727	92.7941	92.2156	59.6534	69.2165	86.9711	81.0252	66.0597	cycloeucalenol cycloisomerase
gene_05080	62.1381	70.6651	57.1173	53.6869	47.626	26.2875	33.0434	38.4739	42.3582	36.499	39.4925	44.9273	Belongs to the DEAD box helicase family
gene_05100	24.9309	35.0774	28.1669	39.6115	34.9623	54.7656	34.1258	42.5862	42.8316	48.6123	38.3883	41.8418	FKBP12-interacting protein of 37
gene_05183	57.8227	80.2861	69.3198	112.156	75.0314	179.69	98.5034	119.503	68.792	135.779	80.1968	90.2241	Belongs to the ubiquitin-conjugating enzyme family
gene_05196	56.8972	62.5826	57.6788	69.7648	63.5666	99.1373	71.4028	68.9511	83.2804	89.9631	78.6937	53.9688	Succinate dehydrogenase subunit
gene_05302	19.6636	19.3687	19.9816	21.1587	24.4985	25.2138	22.3449	19.0698	25.8215	22.262	23.2579	19.9703	nuclear ribonuclease
gene_05487	38.8464	123.686	1.48319	161.742	21.9722	301.073	0.595323	77.4576	4.13891	208.609	1.81929	147.729	BEST Arabidopsis thaliana protein match is
gene_05608	1.41008	9.14188	2.09205	12.2988	1.07289	69.462	1.3596	44.9477	0.129838	54.2633	0.711393	13.7852	oligopeptide transporter
gene_05660	58.8212	72.1955	61.3433	120.458	71.4045	156.77	62.8734	101.099	72.1225	134.437	64.4066	82.4125	Belongs to the small Tim family
gene_05745	31.2225	41.1919	36.8552	59.2647	58.4323	201.039	69.1708	138.487	49.527	93.5794	55.5245	78.7202	-
gene_05762	0.350551	0.335874	0.443553	0.550326	0.416532	0.654008	0.880429	0.613942	0.163079	0.668428	0.579434	0.303398	May be involved in modulation of pathogen defense and leaf cell death
gene_05766	183.077	245.319	252.569	339.484	225.548	503.969	363.62	297.651	157.759	399.5	258.568	236.602	-
gene_05782	1938.39	1835.19	1881.01	1890.98	2332.04	4848.55	2694.08	3697.06	2128.29	3183.53	2321.53	2831.68	High mobility group B protein
gene_06063	118.504	112.24	144.331	113.875	109.25	144.088	123.763	100.118	105.938	130.304	132.074	97.7432	gamma carbonic anhydrase
gene_06100	12.8586	17.9712	6.11889	24.5136	11.8219	11.0675	9.16809	16.2477	6.83532	13.0045	12.6259	20.7477	DNA binding domain with preference for A/T rich regions
gene_06163	9.50787	21.0932	13.3539	28.1561	12.1767	58.1929	17.2917	38.3043	11.7663	56.104	15.7609	27.1991	Plastidial lipoyltransferase 2-like
gene_06193	9.9446	8.04493	12.5545	12.7612	14.1379	20.9976	14.5171	22.2476	15.5611	17.3704	17.4775	18.1398	Thioredoxin
gene_06207	11.8545	22.0017	12.3351	24.1671	11.5157	34.0529	13.7256	29.8243	15.0408	31.3769	12.436	27.3286	Heme oxygenase 2
gene_06212	92.7405	74.3831	101.254	112.626	98.9743	200.513	138.112	172.497	100.971	157.557	111.244	105.305	26S proteasome non-ATPase regulatory subunit
gene_06243	74.7795	81.7146	95.4169	92.1298	79.8032	143.215	132.246	135.501	66.8461	120.258	88.2587	97.7908	Non-specific lipid-transfer protein-like
gene_06288	643.41	1290.33	1258.05	1766.82	724.387	1857.47	1151.9	1773.25	854.511	2117.69	1307.52	1558.07	Belongs to the peptidase C1 family
gene_06331	46.7686	46.0162	52.3594	57.2204	65.9738	83.3581	74.4429	64.9268	61.4314	74.0686	55.4895	44.2352	MICOS complex subunit
gene_06484	13.3321	25.8648	16.715	37.2356	21.3011	61.2347	27.5897	52.7577	20.1148	53.2305	26.8614	43.1547	Thioredoxin
gene_06665	89.8992	68.2354	86.4106	67.6788	102.933	113.824	103.079	102.732	82.5891	107.469	87.1828	73.8423	Protein KRTCAP2 homolog
gene_06687	130.857	134.827	143.133	169.631	156.364	223.569	205.724	173.513	183.271	212.857	180.224	157.489	The proteasome is a multicatalytic proteinase complex which is characterized by its ability to cleave peptides with Arg, Phe, Tyr, Leu, and Glu adjacent to the leaving group at neutral or slightly basic pH
gene_06752	41.9576	46.2369	44.6748	64.7976	48.9788	91.2359	43.6635	75.0599	57.0673	81.9305	57.4185	72.5448	-
gene_06763	218.24	270.612	257.259	356.17	272.343	380.369	311.371	322.771	400.222	356.59	339.923	280.338	Ubiquitin-fold modifier 1
gene_06780	0.0915029	10.2269	3.03101	17.6059	0.391739	59.954	1.53612	14.5069	0	23.2185	0.547357	21.7204	Glucosamine-6-phosphate isomerases/6-phosphogluconolactonase
gene_06884	93.9599	151.098	123.132	152.832	40.5362	59.3439	51.2653	82.5578	43.7325	71.2043	68.9482	145.103	atcry1,blu1,cry1,hy4,oop2
gene_06908	6.33802	17.5183	1.41564	11.4661	2.89416	7.8146	3.98266	5.30331	2.71503	3.54594	4.52369	18.0648	EXORDIUM-like 2
gene_06972	113.194	50.0057	79.4039	55.0607	120.062	89.5832	90.6289	70.1318	144.916	70.9436	88.41	58.0913	Belongs to the GPI family
gene_07055	0.262008	0.373155	1.26366	1.54693	13.1252	33.8172	15.2794	18.2352	8.45071	14.8186	6.8034	10.9956	isomerase activity
gene_07157	29.4815	20.0895	27.5922	18.5395	28.0243	10.4389	19.3896	13.8237	27.8871	14.5428	21.1356	15.7654	-
gene_07171	30.0174	51.2792	19.0065	68.7844	41.3266	238.086	34.4689	163.942	64.6025	157.613	50.8479	140.662	At2g23090-like
gene_07216	74.4474	64.9295	71.0972	65.4033	79.6452	100.366	91.8807	98.3041	77.981	89.4327	88.9113	68.5889	Golgi membrane protein involved in vesicular trafficking
gene_07217	14.9024	17.1274	16.7398	19.7217	17.5276	22.9382	22.0914	22.3941	16.3317	25.0886	17.7223	18.3411	Belongs to the adaptor complexes medium subunit family
gene_07223	21.1046	13.978	19.8735	12.9568	25.4516	8.47128	14.9844	10.5142	22.627	9.49329	15.0686	11.3996	Agenet domain
gene_07274	127.216	100.875	135.537	117.421	136.035	149.124	182.858	118.712	117.446	147.852	137.599	81.9466	Belongs to the small GTPase superfamily. SAR1 family
gene_07334	42.5711	42.3922	41.6374	41.185	49.2868	59.5335	56.524	54.3419	50.6152	57.0971	55.1283	41.4336	Malignant T-cell-amplified sequence 1 homolog
gene_07351	25.2192	28.8953	24.8109	40.2663	27.1154	64.3183	39.0369	46.3385	36.9772	50.2198	35.8412	35.0332	Protein of unknown function, DUF538
gene_07363	55.806	37.0768	51.6263	37.7221	50.1281	49.4075	54.8102	43.1216	42.2109	47.749	45.2482	30.9681	Belongs to the AAA ATPase family
gene_07375	6.30484	3.08672	7.72308	2.86791	9.84167	7.61644	8.86798	6.95524	7.55244	6.48866	8.47558	4.56915	Cell cycle checkpoint control protein
gene_07415	21.6386	19.0987	21.9115	21.3162	22.0195	30.2373	25.084	26.3035	15.1294	30.5594	20.4932	23.8125	Protein AUXIN RESPONSE
gene_07432	0.13764	0.1367	0	0.472619	13.3596	3.24097	7.89959	1.68283	2.06264	2.32696	3.91344	1.90335	#N/A
gene_07459	54.1733	16.4535	50.7471	18.6263	43.4073	43.3627	54.0982	32.9327	56.184	36.6473	64.549	25.0386	mevalonate kinase
gene_07472	82.3735	83.9874	84.0154	93.4998	83.7829	97.9602	96.3455	87.1448	81.2827	101.698	91.6935	71.4741	Nuclear transcription factor Y subunit
gene_07475	23.7953	34.9956	26.4512	36.6363	31.6969	50.2566	37.2903	41.2389	28.879	43.1536	29.9492	28.5984	Signal peptidase complex subunit
gene_07623	56.7104	53.3652	62.7763	49.369	62.439	73.1514	76.0731	65.3384	60.2274	81.6066	68.0255	57.8797	Trafficking protein particle complex subunit
gene_07727	12.46	19.5429	18.5657	27.9242	19.6009	37.5467	16.663	19.9351	29.1444	35.7691	17.3514	21.371	-
gene_07762	6.0834	25.4163	11.9682	27.5194	0.976593	4.26012	4.26804	14.221	9.57054	12.3033	15.5792	33.6131	UDP-Glycosyltransferase
gene_08053	29.1097	19.8744	31.7424	26.4384	49.198	35.7939	57.8748	24.4538	36.1436	29.0157	41.613	23.345	dolichol phosphate-mannose biosynthesis regulatory
gene_08067	98.005	110.249	102.785	135.304	125.461	182.773	128.001	148.713	147.216	201.563	152.505	134.894	Essential subunit of the N-oligosaccharyl transferase (OST) complex which catalyzes the transfer of a high mannose oligosaccharide from a lipid-linked oligosaccharide donor to an asparagine residue within an Asn-X-Ser Thr consensus motif in nascent polypeptide chains
gene_08068	21.601	70.9995	19.8134	67.6516	18.537	35.8066	26.0402	51.7991	18.7803	31.7399	18.8921	60.6056	Esterifies acyl-group from acyl-ACP to the sn-1 position of glycerol-3-phosphate. The enzyme from chilling-resistant plants discriminates against non-fluid palmitic acid and selects oleic acid whereas the enzyme from sensitive plants accepts both fatty acids
gene_08181	11.0462	8.85732	10.8694	11.0652	15.9464	20.3142	16.8454	20.2259	15.0596	17.6255	14.7193	13.6559	Ribosomal protein L35
gene_08273	0.170866	0.366666	0.488928	0.982527	0.618083	15.7525	1.78902	9.67583	0.125355	9.29031	0.472244	4.34802	Belongs to the cytochrome P450 family
gene_08473	129.426	100.401	149.104	122.339	153.756	155.565	142.124	112.494	166.733	140.422	139.939	97.7987	NADH dehydrogenase ubiquinone 1 alpha subcomplex subunit
gene_08699	50.3919	35.6535	43.8577	48.6907	68.1015	71.1534	63.3466	59.0806	58.6013	54.6478	53.0431	52.9186	Transmembrane emp24 domain-containing protein
gene_08951	4.47815	34.7432	4.88172	30.4617	7.6865	8.5865	6.56458	15.7073	10.8747	9.3915	11.4309	36.4658	cytochrome P450
gene_08972	13.2835	51.855	12.637	39.6678	7.85013	10.1909	7.72486	20.2315	11.1741	9.97974	11.7446	42.1369	cytochrome P450
gene_09326	4.51544	1.53138	0.796619	1.84133	8.96562	7.03212	0.70781	4.89128	11.5804	3.56452	2.30885	2.50859	-
gene_09628	43.5505	52.0142	49.0246	61.0259	54.8958	63.856	54.7121	47.92	54.5452	58.8608	51.0923	47.2013	Transcription initiation factor TFIID subunit
gene_09976	2.1299	6.9555	5.18845	12.1259	1.70863	25.0261	4.60387	11.2591	3.08168	15.3851	4.70429	14.891	BAHD acyltransferase At5g47980-like
gene_10154	25.8524	26.7662	25.8018	26.5828	32.7027	34.9179	33.2209	31.1318	35.6395	38.4087	37.357	27.392	CHD5-like protein
gene_10165	105.035	154.013	116.676	222.823	119.859	274.253	130.686	194.756	117.102	224.13	154.008	173	Splicing factor 3B subunit 6-like protein
gene_10211	254.342	245.575	220.644	261.381	309.382	376.744	297.555	256.955	260.653	303.219	222.594	220.779	Belongs to the EF-1-beta EF-1-delta family
gene_10217	25.6683	18.4419	30.2539	23.6245	24.8839	44.5983	30.597	34.2799	24.4524	47.9148	31.5574	32.7012	-
gene_10381	10.3222	55.7323	5.71309	49.1844	1.36326	18.8822	2.08813	32.765	2.80768	25.3123	4.28894	45.9392	galactinol--sucrose
gene_10454	144.911	120.965	146.152	135.76	159.748	190.309	184.673	157.859	186.143	185.657	182.186	149.431	The proteasome is a multicatalytic proteinase complex which is characterized by its ability to cleave peptides with Arg, Phe, Tyr, Leu, and Glu adjacent to the leaving group at neutral or slightly basic pH
gene_10467	7.86019	6.266	9.43274	7.23373	24.6936	13.6211	130.839	11.142	17.5245	13.0245	91.0629	4.2767	Glycerol-3-phosphate dehydrogenase (NAD
gene_10588	23.0548	94.7616	33.4173	91.0141	26.1411	134.621	30.0953	123.118	37.9341	123.571	42.8737	112.214	ATP synthase protein
gene_10710	44.5444	177.165	162.101	172.616	6.23708	852.253	1.06441	343.265	11.1681	981.74	6.59795	239.118	Belongs to the chalcone stilbene synthases family
gene_10740	32.9844	45.803	30.7943	57.144	52.2237	90.926	53.8313	66.8342	55.0384	63.853	47.9316	47.6289	Coiled-coil domain-containing protein
gene_10759	10.6916	10.6334	10.8229	10.1204	14.8559	17.9123	14.5003	13.5455	13.8432	14.5274	12.9382	12.214	-
gene_10783	56.4544	9.71401	19.0038	10.8428	160.351	31.3724	72.8295	20.727	272.865	27.5381	44.9587	19.455	glyceraldehyde-3-phosphate dehydrogenase (NAD(P)+) (phosphorylating) activity
gene_10851	4.31401	0.565426	2.96534	1.51463	4.37928	3.50045	4.24397	2.11653	8.06727	4.42583	6.71916	1.54152	#N/A
gene_10863	547.064	443.53	495.732	468.397	682.408	580.583	700.032	522.221	777.466	560.467	697.461	516.921	Protein transport protein SEC61
gene_10913	55.3051	42.1024	56.1319	45.9741	61.0042	52.2694	69.274	51.0928	59.1231	58.5968	65.4621	34.0256	ribulose-phosphate 3-epimerase
gene_10990	13.0985	12.9564	14.952	14.5006	15.3671	21.4177	10.3901	17.2828	12.1389	19.3805	10.2038	11.9841	Zinc finger protein
gene_11215	8.66039	13.0921	9.50451	14.7742	10.3628	21.9039	7.97973	18.5033	10.467	17.1114	7.82051	15.4694	DTW domain-containing protein
gene_11228	286.475	218.582	329.809	233.459	298.953	346.836	345.168	258.901	219.707	251.43	201.133	144.054	-
gene_11315	0.346957	32.8768	0.393466	28.7055	0.254252	9.59571	0.562218	12.7693	0.391504	18.259	1.17968	30.8617	G-type lectin S-receptor-like serine threonine-protein kinase
gene_11522	6.78349	143.769	28.4783	110.346	2.14213	16.8228	13.9131	44.0491	3.87504	49.1033	14.2168	93.9859	Belongs to the glycosyltransferase 2 family
gene_11574	22.9095	26.6256	14.927	19.7374	17.4157	16.6235	30.5871	22.1034	17.8456	15.9126	12.7275	23.4427	-
gene_11638	2.27619	1.49731	3.09119	2.53263	3.57259	8.16227	3.81316	4.7923	5.74739	6.63311	5.71693	4.0569	Belongs to the TBCA family
gene_11678	92.1967	140.507	96.2902	157.181	88.3088	208.172	117.051	165.713	96.2872	213.901	121.731	149.625	Transmembrane protein 256 homolog
gene_11752	335.433	366.716	398.591	433.361	384.736	575.157	341.826	440.541	432.286	570.186	417.038	453.735	RPM1-interacting protein
gene_11753	0.31524	0.800188	0.199116	0.588884	0.669271	1.3559	0.551267	1.82979	0.40243	2.013	0.357061	0.497902	Transmembrane emp24 domain-containing protein
gene_11923	58.9887	75.9355	69.7546	93.5839	77.1135	115.13	78.4016	93.3568	89.5874	108.111	84.0357	90.4722	Adrenodoxin-like protein, mitochondrial
gene_11968	39.0485	33.5484	34.357	42.056	41.5394	64.545	47.5424	48.8872	41.0711	50.6928	45.6506	41.882	Transcription elongation factor B polypeptide
gene_11992	5.56102	1.55666	5.76394	2.44801	8.58855	5.10698	6.99376	4.91055	10.0823	4.50925	8.98913	3.10501	E3 ubiquitin-protein ligase CCNB1IP1 homolog isoform X1
gene_12011	3.33793	0.309681	8.38466	0.476313	4.63887	0.74575	15.3803	0.890342	3.23798	1.31025	8.26538	0.50375	Non-functional NADPH-dependent codeinone reductase 2-like
gene_12095	2.32186	5.98288	4.99124	3.71395	7.78636	27.2128	4.51189	12.8259	6.86031	15.8627	3.29292	8.59454	-
gene_12230	82.1837	128.797	81.6209	118.369	63.4875	61.1851	70.7083	93.7876	69.237	96.728	71.5997	105.431	Repressor of RNA polymerase III transcription
gene_12234	26.6142	15.9222	23.624	18.6839	29.5515	21.2253	24.9372	19.4965	36.6868	20.2637	26.897	20.3284	Tetratricopeptide repeat protein
gene_12282	61.6258	34.9425	50.1496	41.4828	53.4634	54.851	45.2949	45.7035	45.9652	47.893	57.4915	37.992	Lipid phosphate phosphatase
gene_12302	1.30845	1.58864	1.49219	1.13236	0.951564	0.857063	1.04318	1.1265	0.155969	0.592999	0.120027	0.941229	protein serine/threonine kinase activity
gene_12391	2.27885	20.4671	3.98242	25.0009	6.36595	55.2355	20.9821	21.6504	4.50047	46.2713	12.6302	18.6657	2-alkenal reductase (NADP(
gene_12396	16.0716	32.3047	21.1899	28.0635	21.4667	56.1947	21.9969	30.8089	26.1519	51.5833	30.3184	23.3286	Belongs to the glycosyl hydrolase 1 family
gene_12419	82.6266	66.6966	81.404	78.4679	95.6152	118.63	105.536	88.1005	79.234	84.9434	81.3246	67.731	-
gene_12496	26.5929	51.7711	34.2676	62.282	36.2348	96.5419	36.2928	79.6813	29.7918	70.3208	34.4683	72.466	14 kDa zinc-binding
gene_12596	120.922	69.5082	105.359	83.3721	120.295	130.363	102.617	108.042	97.3228	120.689	111.828	99.4139	Small nuclear ribonucleoprotein-associated protein
gene_12690	7.43383	8.06247	7.86971	10.2791	9.40025	16.3819	13.3585	12.8349	8.1696	14.0911	10.1634	9.74021	kxDL motif-containing protein
gene_12709	15.7637	8.57714	19.4222	12.9686	14.6927	20.3267	16.9752	17.4852	18.9063	15.6404	19.412	12.033	Protein of unknown function (DUF632)
gene_12758	23.2763	239.186	32.3137	182.085	18.9982	62.9534	29.9716	111.373	15.4279	122.275	47.3315	245.573	Belongs to the major facilitator superfamily. Sugar transporter (TC 2.A.1.1) family
gene_12759	37.4345	54.017	41.8047	72.9552	53.418	101.711	48.8991	74.884	62.8372	101.933	55.4781	87.6705	Belongs to the universal ribosomal protein uL14 family
gene_12824	34.6582	36.7213	58.2086	42.7265	39.3235	115.001	41.7753	79.8861	33.3254	104.416	45.1256	65.3725	#N/A
gene_12867	0.0394293	2.01695	0.235459	7.13636	0.0134152	19.3117	0.0545285	12.6723	0.0145639	9.84817	0.137187	7.00687	synthase
gene_12872	47.772	16.5666	82.799	14.6605	46.395	23.297	65.3143	18.7435	52.2187	21.953	79.5765	19.3906	Protein of unknown function, DUF538
gene_12875	292.616	36.9838	374.447	26.3848	258.881	118.244	403.506	43.1334	322.791	86.865	282.425	35.4201	Minor allergen Alt a
gene_13090	40.4025	57.717	44.6741	70.3231	55.6461	105.662	67.003	96.685	60.5019	90.0477	65.0081	71.3941	28 kDa heat- and acid-stable phosphoprotein-like
gene_13272	24.2369	35.3599	27.1585	29.8114	28.0701	43.072	34.6401	39.4212	26.4256	40.3004	31.1297	28.0977	UDP-N-acetylglucosamine transferase subunit ALG14
gene_13344	100.983	46.3134	168.614	87.4639	140.825	141.135	156.641	56.1018	332.674	118.165	253.68	39.0016	peroxisomal (S)-2-hydroxy-acid oxidase
gene_13435	9.58192	13.6201	15.5433	13.1331	19.6208	29.8202	24.1044	26.195	19.996	23.9299	33.5983	19.6487	Tropinone reductase-like 3
gene_13437	66.3889	68.9321	74.8142	87.0973	88.3978	187.348	117.415	114.87	86.9149	144.416	103.258	96.4596	Tropinone reductase-like 3
gene_13441	20.632	24.6391	17.6384	24.6119	35.8707	68.7164	43.1077	46.5246	39.5112	43.9864	37.0669	35.1205	acyl-protein thioesterase
gene_13461	154.329	107.564	150.466	123.604	169.194	144.913	157.421	112.731	161.56	129.516	146.35	111.662	ER membrane protein complex subunit
gene_13489	188.594	198.242	184.623	210.662	157.673	328.355	181.014	225.013	135.501	218.931	148.803	154.403	NADH-ubiquinone oxidoreductase 20.9 kDa
gene_13568	17.2731	14.2093	18.9753	15.4295	19.2963	29.6489	18.3982	16.9375	17.0985	28.3798	17.2402	15.0794	calcineurin b-like protein
gene_13583	52.5076	66.7084	67.7601	96.1059	68.1811	109.508	66.5902	77.1653	82.4543	97.2071	83.5744	93.6726	Binds directly to 23S ribosomal RNA and is necessary for the in vitro assembly process of the 50S ribosomal subunit. It is not involved in the protein synthesizing functions of that subunit
gene_13608	23.8765	19.2567	47.301	25.4659	22.5124	54.4847	55.0017	29.3775	23.7903	60.2178	50.3296	30.0914	carrier protein transacylase
gene_13621	9.99145	12.3871	14.5845	13.8537	11.3968	19.6215	11.0132	18.4394	8.64429	19.4098	9.55767	12.1252	Protein FLC EXPRESSOR
gene_13688	449.196	318.269	464.926	346.826	542.428	446.707	519.323	403.336	500.383	452.478	520.094	335.187	PPIases accelerate the folding of proteins. It catalyzes the cis-trans isomerization of proline imidic peptide bonds in oligopeptides
gene_13779	0.0511873	8.02068	0	4.67096	0.836495	40.3029	5.7006	18.1381	1.07034	19.0159	0.58129	15.2646	copper transporter
gene_13804	33.9856	45.971	39.786	47.9948	41.4257	61.2621	43.5589	47.6296	49.1999	55.4127	50.2376	44.7248	DNA-directed RNA polymerase II
gene_13881	434.577	284.323	388.976	312.418	494.348	459.618	470.808	342.238	451.444	395.556	389.26	298.187	triosephosphate isomerase
gene_13887	17.1832	20.6779	16.5537	23.838	26.0337	40.9215	23.0583	26.0638	30.898	34.2334	23.0933	26.298	Belongs to the small Tim family
gene_13967	117.639	84.2433	113.631	101.496	172.362	142.142	149.599	107.753	187.25	159.371	163.515	121.318	60S ribosomal Protein
gene_14034	1773.42	1110.03	1655.47	1106.35	2403.41	1960.24	2548.93	1861.33	2392.13	1621.69	1795.28	1313.31	Belongs to the peroxidase family
gene_14080	142.02	116.996	146.867	136.995	155.342	195.507	202.397	158.833	162.228	208.874	165.066	163.964	The proteasome is a multicatalytic proteinase complex which is characterized by its ability to cleave peptides with Arg, Phe, Tyr, Leu, and Glu adjacent to the leaving group at neutral or slightly basic pH
gene_14221	32.7021	12.1861	25.4773	13.149	106.773	34.0115	53.302	22.0101	40.2297	20.2876	35.5607	11.8036	Belongs to the peptidase S10 family
gene_14255	39.8053	46.9936	36.9091	48.4384	44.1044	57.4594	40.4638	39.2132	33.7721	53.4548	32.3183	38.527	-
gene_14369	6.15834	1.56908	14.1504	1.15884	3.94742	10.6166	4.38222	5.17577	4.3205	14.2904	5.42345	3.93068	Phytosulfokines
gene_14394	290.468	272.197	302.121	342.226	352.179	419.264	395.854	301.47	345.692	359.149	328.01	277.362	Cytochrome c oxidase subunit VII
gene_14403	572.997	478.783	598.627	497.799	843.272	697.509	787.202	550.23	826.17	685.656	709.466	530.755	Belongs to the eukaryotic ribosomal protein P1 P2 family
gene_14477	103.297	104.347	116.892	127.689	121.332	181.811	135.739	140.542	126.423	173.809	117.675	138.428	protein At2g27730, mitochondrial-like
gene_14556	25.9611	38.6661	30.843	52.1084	42.9446	79.9167	40.5529	57.5863	43.2097	67.8333	45.6834	58.6175	-
gene_14657	31.806	38.2561	37.4002	51.2192	40.2043	53.3688	47.3104	43.7539	31.5412	55.3936	46.1896	41.2439	phosphatidylglycerol phosphatidylinositol transfer protein
gene_14658	145.48	197.373	188.673	256.34	128.283	306.188	178.233	269.734	109.861	288.375	158.527	196.178	phosphatidylglycerol phosphatidylinositol transfer protein
gene_14664	71.324	93.9506	94.4835	140.841	71.3265	220.234	71.4476	118.046	93.4228	239.577	99.7799	105.354	Strictosidine synthase
gene_14799	28.4239	30.5056	31.7931	26.8518	43.2931	16.9049	26.5434	26.5235	34.3734	16.5302	27.9592	27.2357	FAD NAD(P)-binding oxidoreductase family protein
gene_14833	3.83215	36.8334	6.49376	24.1558	1.5612	11.8436	3.84102	43.6066	2.30724	13.238	5.27304	29.1991	LRR receptor-like serine threonine-protein kinase
gene_14979	0.0503781	0.0733847	0.31801	0.0244737	0.129104	0.332951	0.207774	0.180785	0.0838137	0.127461	0.389438	0.177895	belongs to the protein kinase superfamily
gene_14980	46.1575	35.9723	44.6996	36.2108	48.1386	27.238	52.0988	33.3157	41.5087	30.9659	40.3164	35.1169	Zinc finger CCCH domain-containing protein
gene_15171	47.5773	29.2191	49.7939	34.8692	42.038	43.9119	51.3442	31.1332	40.9149	36.6611	35.2162	25.5404	3-beta-hydroxysteroid-Delta(8),Delta(7)-isomerase
gene_15208	4.79354	1.61698	4.85324	2.4887	4.83818	5.60667	5.15338	4.27336	5.59965	3.62299	5.468	2.58507	#N/A
gene_15402	183.421	211.279	220.987	280.067	204.142	519.285	246.817	304.097	200.886	431.541	232.055	317.084	Peptidyl-prolyl cis-trans isomerase
gene_15450	39.6749	122.639	183.584	137.625	52.6076	247.554	166.981	170.032	42.011	202.12	193.04	100.167	Reversible hydration of carbon dioxide
gene_15583	204.792	236.656	258.515	313.477	275.68	446.822	385.977	353.33	225.966	479.33	269.755	304.729	Hemiasterlin resistant protein
gene_15757	205.121	240.185	220.098	280.396	271.733	373.627	273.185	313.534	354.69	377.116	305.913	302.227	-
gene_15832	184.63	145.751	196.442	156.033	202.6	259.626	191.596	207.932	187.378	238.444	189.423	172.651	Belongs to the complex I LYR family
gene_15883	2.44481	5.58612	3.13364	3.56543	9.31165	10.3295	5.09297	7.0515	7.08704	11.8151	5.79351	6.24582	Purple acid phosphatase
gene_15898	12.976	18.9696	25.4599	17.351	13.3886	29.3592	14.0967	19.6365	35.1302	29.7469	26.5707	19.5313	Bifunctional phosphatase IMPL2
gene_16002	14.4679	14.7047	15.4808	19.8805	31.8958	69.8975	23.8076	43.5651	36.7521	51.5747	29.2416	39.0793	-
gene_16083	24.8004	19.0663	26.7091	21.1208	36.527	36.5841	34.0376	27.4366	24.8483	32.9091	25.5508	22.7626	Chaperone protein which promotes assembly of the 20S proteasome as part of a heterodimer with PSMG1
gene_16091	294.648	252.707	291.22	344.507	349.495	510.864	351.748	427.475	289.967	405.339	237.324	283.914	Mitochondrial import receptor subunit TOM6 homolog
gene_16242	2.45646	1.83881	3.08986	2.02736	3.64454	4.80132	4.61762	2.29277	4.8737	5.13092	4.6033	2.80984	DNA repair and recombination protein
gene_16309	66.5428	70.9646	70.7985	91.0506	58.548	125.189	64.743	97.208	76.8179	127.421	90.4373	108.461	cyclase family
gene_16481	19.8999	112.865	44.0991	204.618	20.9231	265.233	67.0032	85.8591	20.0428	209.074	60.379	92.9537	-
gene_16517	87.6051	68.0466	89.0038	78.0547	106.08	82.9476	93.7276	75.1688	81.8068	89.0683	89.336	78.9146	At3g49720-like
gene_16563	115.214	43.2506	79.711	36.6316	104.597	75.6977	93.266	83.5819	80.8204	70.5101	82.5751	51.9188	glycine-rich protein
gene_16582	23.9357	15.7452	22.7467	15.2467	25.0016	23.2857	30.1901	19.7598	23.1988	23.6704	27.139	16.1042	The proteasome is a multicatalytic proteinase complex which is characterized by its ability to cleave peptides with Arg, Phe, Tyr, Leu, and Glu adjacent to the leaving group at neutral or slightly basic pH
gene_16592	20.6058	2.6931	22.0153	2.84676	20.2897	1.13538	33.6213	2.64291	22.1988	1.18084	19.7841	2.13478	serine threonine-protein kinase
gene_16623	91.1312	15.0839	31.6792	16.137	176.31	46.4119	73.8262	19.6027	362.73	47.4087	63.8181	32.5112	glyceraldehyde-3-phosphate dehydrogenase (NAD(P)+) (phosphorylating) activity
gene_16657	87.7994	0.204363	57.9309	1.49492	34.003	4.26857	48.2232	4.47913	62.9183	6.03893	66.697	3.11566	Belongs to the class I-like SAM-binding methyltransferase superfamily. Cation-independent O- methyltransferase family
gene_16683	62.4557	59.4541	67.1489	67.9361	65.5534	75.9861	66.1559	65.7927	66.6742	87.7336	60.7018	67.3392	Coiled-coil domain-containing protein
gene_16735	15.7786	16.0199	20.7791	22.5276	15.915	30.6935	20.1551	32.4377	14.2799	26.3124	18.7261	22.0214	Transport and Golgi organization
gene_16795	7.92804	6.77084	6.02339	5.78412	9.8093	10.0916	9.30696	8.50331	12.9902	9.91585	7.17567	5.47142	protein phosphatase 2C 27
gene_16893	84.7694	155.385	96.4562	227.525	121.936	561.688	160.247	385.696	102.608	344.337	95.2078	226.875	UPF0057 membrane protein
gene_16935	5.78256	83.0371	5.93316	60.4533	4.52075	19.2441	7.55227	28.428	4.03643	14.2762	8.54753	66.4896	Clustered mitochondria protein
gene_17069	310.79	286.999	329.494	388.799	317.04	516.501	329.806	360.024	322.918	468.361	371.134	324.651	NADH dehydrogenase ubiquinone 1 beta subcomplex subunit
gene_17160	41.5892	36.5273	41.3537	38.866	52.2851	87.8753	47.1026	54.6782	44.0107	78.1143	37.793	41.6763	Glutaredoxin-C4
gene_17177	22.4285	24.3319	23.5473	25.2997	23.2652	27.8959	23.9785	25.3453	22.4883	26.8812	21.9529	23.9465	poly(rC)-binding protein
gene_17224	155.453	129.669	151.861	172.571	166.355	187.573	198.499	170.803	157.288	221.119	166.876	161.315	-
gene_17361	42.0491	140.302	95.2615	156.386	69.0795	288.131	27.9443	43.0822	102.401	216.982	106.248	146.003	Belongs to the small heat shock protein (HSP20) family
gene_17413	42.6943	3.95991	58.2274	6.97022	51.5489	14.2586	67.6162	9.02481	38.5779	12.8765	45.0341	6.21506	Hydrolase, alpha beta fold family protein
gene_17470	85.0056	83.5215	92.3642	107.594	102.391	139.534	125.389	114.273	122	137.025	117.245	108.267	component of the eukaryotic translation initiation factor 3 (eIF-3) complex, which is involved in protein synthesis of a specialized repertoire of mRNAs and, together with other initiation factors, stimulates binding of mRNA and methionyl-tRNAi to the 40S ribosome. The eIF-3 complex specifically targets and initiates translation of a subset of mRNAs involved in cell proliferation
gene_17548	7.05483	4.751	7.29751	5.30889	6.08973	6.1055	5.14495	5.02628	5.32587	6.1657	5.49867	4.16397	F-box protein
gene_17590	38.0347	43.8517	44.2424	50.1499	44.8358	112.964	53.043	94.7426	28.3842	81.235	47.0507	62.1234	Chaperone protein DNAj
gene_17605	34.629	21.1922	33.9641	28.7523	36.3555	38.6672	35.8866	44.771	31.1354	49.563	36.3522	24.7292	BTB POZ domain-containing protein
gene_17632	38.7824	39.4955	27.6613	37.9362	40.1097	26.9039	41.7894	26.3833	26.9693	30.585	34.4783	36.5239	SufE-like protein
gene_17785	61.1992	62.2237	62.4011	61.7907	57.4631	27.587	48.658	51.9214	45.945	38.8881	48.4895	66.3992	heterogeneous nuclear ribonucleoprotein
gene_17807	10.1844	2.03758	6.95334	4.49294	28.2483	17.2209	18.8364	8.78373	27.5638	6.09703	18.1473	6.76534	Membrane bound O-acyl transferase family
gene_17813	97.4704	128.264	104.254	145.975	123.209	212.66	136.684	176.709	102.133	178.055	125.081	118.07	V-type proton ATPase subunit
gene_17844	40.2831	35.1575	39.8548	75.4666	54.9117	100.08	59.6655	70.7279	73.2245	91.8566	73.5941	82.223	-
gene_17899	6.99672	8.92563	8.4418	11.5474	10.5117	12.2562	10.1788	12.8859	9.51481	13.4229	8.14304	9.4862	Accessory subunit of the mitochondrial membrane respiratory chain NADH dehydrogenase (Complex I), that is believed not to be involved in catalysis. Complex I functions in the transfer of electrons from NADH to the respiratory chain. The immediate electron acceptor for the enzyme is believed to be ubiquinone
gene_17952	75.1897	59.805	74.2105	58.3576	79.3346	93.5908	55.0965	84.2128	70.5394	92.6833	63.61	78.1974	UPF0136 membrane protein At2g26240-like
gene_17960	38.7521	50.2315	44.0036	65.6629	47.6557	85.1639	54.3801	74.3578	43.8142	95.3518	55.0873	57.0179	pollen Ole e 1 allergen and extensin family protein
gene_18050	76.6333	57.195	78.5933	71.6029	78.7528	138.259	73.1362	97.6537	88.1199	110.759	77.7846	73.5814	May play a role in vesicular transport from endoplasmic reticulum to Golgi
gene_18186	0.492026	0.98314	0.787743	2.47024	4.04011	8.09912	0.23415	4.2305	0.111554	3.73646	0.189488	3.8038	synthase
gene_18369	7.41116	8.81662	11.6596	13.2895	12.8703	35.3694	12.4881	24.1495	14.905	22.097	16.6342	12.6317	lanC-like protein
gene_18383	31.0889	24.519	41.8457	37.9927	36.6339	67.1694	34.4693	62.5254	42.2725	46.7698	47.4367	44.2338	endonuclease activity
gene_18385	16.5422	6.74018	17.2755	4.91325	19.2883	18.5103	14.9734	16.7942	22.8921	23.3322	21.5984	11.1249	Belongs to the CTL (choline transporter-like) family
gene_18608	43.9659	39.3346	44.4855	43.2124	45.6969	47.8848	52.0279	50.1201	45.7876	46.003	44.1684	42.3486	Peroxisome biogenesis protein
gene_18686	57.5498	40.2856	68.569	37.4255	60.1242	61.0577	65.363	35.8669	55.6111	56.778	58.1596	31.6065	Converts alpha-aldose to the beta-anomer
gene_18761	5.08983	16.3099	5.86602	13.0506	6.32867	28.5997	10.2579	18.1949	7.36717	28.8335	8.70864	17.3956	#N/A
gene_18920	230.586	207.352	241.975	225.84	265.999	295.611	313.221	264.46	277.611	298.461	247.758	240.975	ATP synthase g subunit family protein
gene_18924	31.2447	25.9955	34.0459	27.8443	48.4864	41.5099	38.5508	29.8674	34.7541	34.1342	41.5854	30.3361	caffeoyl-CoA O-methyltransferase
gene_18948	163.788	186.04	150.96	234.096	214.469	307.509	182.152	234.53	216.722	250.275	190.312	220.721	Belongs to the eukaryotic ribosomal protein eS30 family
gene_19386	35.2849	62.1754	39.4374	83.869	58.8354	114.692	77.5756	74.9872	80.4015	100.214	99.2622	79.2441	Belongs to the bacterial ribosomal protein bL36 family
gene_19441	9.67854	4.94657	14.0607	5.50294	6.72387	10.1807	11.4332	5.80834	5.28412	10.1074	8.83261	2.3976	-
gene_19489	59.8431	56.4403	56.3959	57.0299	48.0017	80.2453	44.8187	69.9167	51.0268	77.0312	50.7399	60.8654	Protein of unknown function (DUF1639)
gene_19628	83.8504	73.5812	83.7792	137.526	130.606	225.571	130.334	161.21	110.715	133.164	117.48	114.502	binds to the 23S rRNA
gene_19691	38.5081	33.6168	41.3958	37.6037	50.9962	44.2835	42.2687	44.0428	42.9993	43.9574	30.9453	37.3893	phosphatase 2C
gene_19734	30.5339	41.4429	32.8855	43.5746	32.9754	31.9002	31.2091	38.8336	25.4595	35.2163	27.1752	47.3816	Carbon catabolite repressor protein 4 homolog
gene_19763	42.4472	34.6056	46.6083	37.2777	43.2253	59.2275	57.9781	43.8551	45.4207	48.1327	52.0664	36.0062	-
gene_19767	4.44987	34.3194	8.8057	55.6686	7.95421	76.0354	3.69075	19.048	2.22995	71.4666	3.35346	17.6409	transcription factor
gene_19881	26.3178	3.19586	16.6906	4.16738	72.9187	66.6901	79.9708	49.9685	52.4378	35.7112	63.961	15.54	Belongs to the glycosyl hydrolase 18 family
gene_19929	120.734	143.287	131.9	125.957	143.317	163.181	146.25	141.703	105.989	174.975	133.2	124.806	ER membrane protein complex subunit
gene_19961	38.8203	29.1851	49.7377	34.2837	42.9502	57.9132	49.7446	51.7068	44.2171	50.799	56.029	44.113	Belongs to the small GTPase superfamily. Arf family
gene_20025	19.0684	8.54961	22.0111	10.7215	26.8478	21.9384	26.9161	18.9682	23.23	18.2196	23.848	11.1114	Replication protein A 32 kDa subunit
gene_20032	12.7443	73.1398	15.5902	113.406	15.0065	245.966	12.411	172.054	10.206	157.861	10.8168	150.111	plastid-lipid-associated protein 8
gene_20056	150.708	142.662	155.512	183.637	182.83	220.948	253.032	208.875	176.953	244.795	199.175	193.067	The proteasome is a multicatalytic proteinase complex which is characterized by its ability to cleave peptides with Arg, Phe, Tyr, Leu, and Glu adjacent to the leaving group at neutral or slightly basic pH
gene_20060	2.73402	1.94944	2.99549	1.70468	5.09041	0.782579	22.6913	0.883417	2.64955	0.524875	18.3101	1.36361	LRR receptor-like serine threonine-protein kinase
gene_20097	71.9533	76.3	65.8027	102.579	92.0402	157.963	97.159	93.1729	90.2696	126.62	94.0764	105.533	Binds to the 60S ribosomal subunit and prevents its association with the 40S ribosomal subunit to form the 80S initiation complex in the cytoplasm. May also be involved in ribosome biogenesis
gene_20098	7.27406	7.11742	9.36269	10.8474	7.04956	14.3939	8.96622	15.0636	8.07479	16.3167	11.0374	10.5996	Belongs to the mitochondrial carrier (TC 2.A.29) family
gene_20236	31.1383	47.4223	34.8621	53.9792	44.5939	95.3159	50.9783	60.61	48.9078	97.0629	49.5351	59.5017	-
gene_20237	92.1101	88.1134	93.9219	100.615	95.4762	147.879	107.74	117.312	81.2014	120.81	89.1284	87.4588	The proteasome is a multicatalytic proteinase complex which is characterized by its ability to cleave peptides with Arg, Phe, Tyr, Leu, and Glu adjacent to the leaving group at neutral or slightly basic pH
gene_20300	49.9984	32.3679	46.5404	40.7902	52.7196	43.7651	49.8651	39.915	55.7987	44.1399	53.3263	38.8771	BEST Arabidopsis thaliana protein match is
gene_20301	23.3687	15.5274	27.5979	22.1987	21.1603	24.6581	25.8529	30.2063	23.8296	30.2953	35.7485	18.5742	Transcription initiation factor TFIID subunit
gene_20305	326.572	245.34	304.052	279.921	380.109	317.156	419.189	303.964	323.844	346.093	352.843	290.362	Peptidyl-prolyl cis-trans isomerase
gene_20318	98.1546	107.845	108.726	110.004	84.6999	143.033	93.9714	119.646	88.0625	138.006	97.2558	109.622	Proton-conducting pore forming subunit of the membrane integral V0 complex of vacuolar ATPase. V-ATPase is responsible for acidifying a variety of intracellular compartments in eukaryotic cells
gene_20350	656.99	499.63	618.501	717.934	551.217	961.805	648.895	813.023	1022.37	882.833	830.322	518.865	Belongs to the thioredoxin family
gene_20365	13.0056	22.4131	20.6423	38.977	17.9967	61.4076	25.0769	33.1406	16.6436	38.061	18.5533	30.6095	-
gene_20373	30.0636	25.5714	30.3889	27.954	39.0395	35.6833	37.631	33.7594	30.6078	32.0936	33.1302	26.3415	Thioredoxin domain-containing protein
gene_20564	0.0860409	31.9789	0.142588	70.5792	0.530443	66.7454	2.80442	41.4376	0.0299175	88.816	1.18487	29.2165	reductase
gene_20752	168.956	159.906	176.162	180.62	215.321	201.177	229.047	204.835	183.562	230.203	189.991	167.012	NADH dehydrogenase ubiquinone iron-sulfur protein 4
gene_20928	18.8574	7.36809	12.9488	8.27451	11.9315	12.8615	12.2653	11.6436	10.6989	13.2751	13.044	5.2425	-
gene_20983	55.0644	23.2355	122.211	16.6422	61.8555	71.5926	57.6981	27.2329	73.7081	38.0751	81.4171	31.2842	Belongs to the peroxidase family. Classical plant (class III) peroxidase subfamily
gene_21066	17.065	14.6923	15.297	12.0452	53.3012	71.3252	44.8718	52.8753	26.3866	31.4404	24.7803	29.9853	#N/A
gene_21183	7.65704	2.48374	7.69072	0.941807	9.53629	9.4923	18.104	7.67854	12.177	7.86404	18.8523	1.71873	-
gene_21205	79.3122	92.2891	84.7612	91.0259	98.283	137.253	111.503	104.255	108.516	134.516	102.817	107.958	The proteasome is a multicatalytic proteinase complex which is characterized by its ability to cleave peptides with Arg, Phe, Tyr, Leu, and Glu adjacent to the leaving group at neutral or slightly basic pH
gene_21341	134.767	127.336	168.428	138.429	145.839	157.996	182.413	141.143	137.519	201.28	178.612	97.9061	Binds to actin and affects the structure of the cytoskeleton. At high concentrations, profilin prevents the polymerization of actin, whereas it enhances it at low concentrations
gene_21676	226.074	14.0327	198.975	32.7917	244.908	46.1108	103.271	9.10808	316.393	16.134	123.916	11.8244	glyoxalase I family protein
gene_21957	9.51833	8.33177	9.66229	9.02235	12.1513	11.9827	10.7496	11.3047	10.3442	10.9853	9.61855	10.3065	RIBOSOMAL protein
gene_21978	1.02314	0.739531	1.32774	0.988542	3.40108	5.14536	2.77478	2.03819	3.85053	3.45367	2.97174	0.221721	transcription factor
gene_22008	3.78657	6.15032	4.25124	7.73901	4.38505	11.6357	6.39911	10.0767	5.74826	11.3795	5.542	8.94515	protein At2g39795, mitochondrial-like
gene_22096	0.377603	0.00930999	0.369171	0.0093146	0.25632	0.22374	0.309498	0.0594711	0.201951	0.164163	0.536205	0.0900565	Belongs to the protein kinase superfamily. Ser Thr protein kinase family
gene_22105	13.1187	13.1472	14.7765	11.8194	15.0878	18.6036	19.3495	14.0616	15.6852	17.4415	18.5285	14.0354	biosynthesis
gene_22117	23.8198	18.9051	46.75	31.4548	19.7397	51.1758	44.0518	42.5011	27.8137	49.5321	55.003	34.6229	AP2-like ethylene-responsive transcription factor
gene_22188	524.4	438.738	534.763	520.838	608.957	690.653	630.431	617.054	632.943	640.351	629.68	557.134	ATP synthase subunit epsilon
gene_22207	15.4518	28.3054	15.7908	20.2092	12.6305	17.6312	13.0495	25.0395	11.1295	17.4169	17.3166	26.1551	This magnesium-dependent enzyme catalyzes the hydrolysis of ATP coupled with the transport of calcium
gene_22565	49.7211	59.6554	50.4968	61.9223	76.6019	73.0189	75.1966	64.993	86.6948	67.5785	68.5399	59.6442	Component of the eukaryotic translation initiation factor 3 (eIF-3) complex, which is involved in protein synthesis of a specialized repertoire of mRNAs and, together with other initiation factors, stimulates binding of mRNA and methionyl-tRNAi to the 40S ribosome. The eIF-3 complex specifically targets and initiates translation of a subset of mRNAs involved in cell proliferation
gene_22634	2.26252	3.40989	2.54171	3.48171	1.95937	1.33273	1.70865	1.93633	2.6151	2.39292	2.07513	3.11227	Intron maturase, type II family protein
gene_22857	7.52333	8.92222	7.29177	10.2374	11.8935	18.1045	14.5519	15.8844	11.383	14.2762	10.5635	12.79	DnaJ molecular chaperone homology domain
gene_22926	38.3275	29.3441	45.6419	42.9356	38.5885	65.4652	47.1305	51.1355	40.7329	47.1005	48.4008	36.8506	conserved protein UCP009193
gene_22964	199.235	195.953	238.898	186.645	285.133	321.008	362.319	248.462	288.913	249.808	268.443	169.729	ATP synthase 24 kDa subunit
gene_23135	0.413503	0.276997	0.215569	1.40521	0.210384	1.74442	0.780051	0.629642	0.805591	1.67993	0.706744	0.85959	F-box kelch-repeat protein
gene_23228	0.0748216	0.0601254	0.0246663	0.0629045	0.136805	0.0623411	0.125468	0.0879121	0.105595	0.0998708	0.113161	0.0257869	Belongs to the acyl-CoA oxidase family
gene_23289	37.3612	25.464	37.8341	38.5812	34.2124	39.1382	37.146	29.3889	54.3383	44.6712	46.8352	34.0318	ribosomal protein L23
gene_23340	10.8084	53.585	9.20105	59.1044	11.3746	26.9388	7.70065	35.6167	13.2633	29.7797	8.8412	67.6885	ABC transporter D family member 2
gene_23378	1.3051	0.787541	1.12091	5.89154	3.40401	18.9733	2.33093	9.57249	1.98089	7.35212	4.32844	7.07096	#N/A
gene_23406	34.744	361.75	44.8914	348.817	31.1912	198.281	39.9385	219.661	24.9381	165.521	28.607	360.244	Belongs to the phosphoglycerate kinase family
gene_23567	39.8369	32.2481	39.3576	30.4369	45.782	43.9047	46.0063	34.1933	44.7429	37.6619	46.5676	30.5013	Trafficking protein particle complex subunit
gene_23569	129.693	101.842	141.013	115.829	139.191	178.776	161.638	140.387	155.864	148.079	147.413	110.796	NADH dehydrogenase (Ubiquinone) 1 alpha subcomplex subunit 5
gene_23588	505.173	349.252	439.19	464.794	744.288	677.95	536.965	447.893	682.879	480.705	589.197	432.194	40s ribosomal protein
gene_23739	12.3283	50.0417	19.2316	43.9791	11.0225	36.8254	14.3412	35.0767	8.04228	35.0101	12.1393	46.9669	ABC transporter B family member
gene_23795	174.815	189.035	175.833	166.851	191.979	120.998	160.625	149.708	146.968	113.372	142.132	149.279	Belongs to the DEAD box helicase family
gene_24036	1.19279	0.103845	1.47669	0	0	2.0326	0	2.97458	0	2.63262	0	0.37079	Ankyrin repeat-containing protein
gene_24083	33.2876	14.7261	30.4569	20.7545	29.6449	64.9836	53.8626	55.7551	18.1826	32.0219	28.3698	33.2376	glycine-rich cell wall structural protein
gene_24371	26.9451	28.7824	22.2169	25.0393	46.5678	45.9504	39.2853	43.5154	35.2829	40.9885	37.3238	29.0905	#N/A
gene_24560	58.2118	61.1784	65.3013	66.0157	61.6782	72.9311	66.9406	63.13	58.6854	67.439	56.8359	64.1481	Belongs to the pyrroline-5-carboxylate reductase family
gene_24670	86.6848	78.9745	86.7903	88.4948	105.747	98.3706	121.186	94.5846	109.181	96.3282	99.5783	80.4482	component of the eukaryotic translation initiation factor 3 (eIF-3) complex, which is involved in protein synthesis of a specialized repertoire of mRNAs and, together with other initiation factors, stimulates binding of mRNA and methionyl-tRNAi to the 40S ribosome. The eIF-3 complex specifically targets and initiates translation of a subset of mRNAs involved in cell proliferation
gene_25157	23.4182	23.9342	24.7105	26.6255	29.5453	41.8267	33.5339	30.0617	38.5601	29.5805	35.5127	22.3449	Phd finger protein
gene_25207	29.1972	0.152686	38.8438	1.00835	80.5025	2.83431	315.596	0.547946	171.227	0.523813	96.898	1.08381	Belongs to the GST superfamily
gene_25327	181.4	146.035	172.334	213.813	203.14	306.837	187.27	259.728	201.765	226.999	185.7	210.767	Mitochondrial import receptor subunit
gene_25427	49.403	43.1044	63.0218	58.8	58.6077	98.9215	78.8787	96.1705	49.5814	74.5394	74.6145	57.4381	Pleckstrin homology domain-containing family A member
gene_25529	31.1845	23.9923	30.1829	25.5676	40.8141	37.1889	36.7291	33.2811	44.3027	32.2724	31.9374	24.4854	Bet1-like SNARE
gene_25714	98.3544	67.6817	94.6132	72.3726	119.712	89.3425	101.699	70.1662	117.224	79.0409	97.3277	57.121	Transmembrane emp24 domain-containing protein
gene_25756	0.449859	0.397876	0.978331	0.409686	1.01367	4.07678	1.17348	1.71868	1.11058	2.16105	1.27414	0.947742	zinc-finger of the FCS-type, C2-C2
gene_25761	136.341	134.25	152.079	172.877	152.852	200.399	193.788	182.368	152.121	229.873	162.441	147.656	The proteasome is a multicatalytic proteinase complex which is characterized by its ability to cleave peptides with Arg, Phe, Tyr, Leu, and Glu adjacent to the leaving group at neutral or slightly basic pH
gene_25850	99.5069	68.303	91.2954	58.2946	91.3113	42.2612	66.1231	49.0103	63.6218	48.0156	67.3209	69.1221	Arm repeat protein interacting with
gene_25860	413.622	370.392	402.662	414.165	506.967	494.776	479.192	398.883	451.861	484.566	433.166	416.044	Belongs to the universal ribosomal protein uS9 family
gene_25862	26.8831	22.5892	26.535	21.0408	24.3097	15.2107	20.6147	23.9343	26.0502	17.7706	23.0666	21.9732	ATP-dependent DNA helicase CHR12
gene_25916	47.6835	170.58	128.416	340.684	87.4543	970.401	519.323	332.372	67.492	298.29	173.156	335.563	1,4-beta-D-glucanase-like
gene_25934	53.234	72.7905	70.8581	74.8964	38.3767	42.1854	61.4001	60.006	46.3279	58.0975	73.1174	64.9073	mitogen-activated protein kinase
gene_25956	350.42	276.179	307.659	278.388	330.455	319.792	389.961	279.909	292.355	353.687	352.265	201.768	Belongs to the BI1 family
gene_25972	1.5084	0.324889	1.8908	0.87899	1.18729	2.65637	0.771511	1.6316	2.01807	2.21798	1.22111	0.262711	S-adenosylmethionine decarboxylase proenzyme
gene_25979	0.040106	48.1287	0.373266	48.9072	0.0159023	19.7768	0.0326747	23.8391	0.0081872	23.8108	0.0724111	41.7058	Pyruvate phosphate dikinase
gene_25991	33.1385	55.4532	42.5537	79.5145	44.8404	116.31	40.6986	67.7122	41.0048	85.4119	46.0052	56.9091	-
gene_25999	115.481	95.2684	124.966	121.222	147.3	145.723	162.206	120.364	178.607	141.742	160.1	102.359	NADH dehydrogenase ubiquinone 1 alpha subcomplex subunit
gene_26015	320.57	326.085	490.932	413.932	372.676	707.4	591.615	342.688	324.122	587.348	511.812	296.987	Carrier of the growing fatty acid chain in fatty acid biosynthesis
gene_26017	61.9705	13.2734	44.7668	5.10487	57.8127	23.0489	41.7513	19.2778	45.1478	19.335	39.4029	8.29254	Sodium hydrogen exchanger
gene_26070	12.7677	0.256131	28.0483	0	17.8034	0.440169	50.6398	0.143262	9.7977	0.394244	33.5821	0.164039	Nuclear transcription factor Y subunit
gene_26081	1.00724	0.45057	0.454582	0.453065	0.456196	2.94279	0.862941	1.43994	0.362401	1.86284	0.631812	0.465128	Belongs to the GST superfamily
gene_26095	21.9867	73.5586	63.9713	81.9811	17.5637	114.269	37.4799	100.314	23.8113	125.09	56.6032	83.9488	Heat shock factor-binding protein 1-like
gene_26140	17.8116	104.691	34.8458	140.218	18.8791	338.042	19.3937	220.555	31.4425	203.838	44.1381	96.3574	zinc-finger of the FCS-type, C2-C2
gene_26144	0.0144371	0.00714628	0	0.0145915	0.345769	0.0643758	0.17367	0.0146053	0.00734959	0.0503797	0.0217666	0.0131006	gamete expressed
gene_26150	12.06	5.66452	7.39858	7.08585	7.73867	20.0884	8.23901	23.351	7.73761	18.5223	8.46226	16.6504	-
gene_26384	22.6121	37.1043	22.728	42.6928	29.7544	57.2029	34.4526	50.7895	30.0832	55.8218	29.5098	40.3387	rRNA-processing protein fcf2-like
gene_26390	52.4423	88.2464	50.1992	68.2445	40.7474	40.8223	51.6752	39.2344	62.2731	50.1495	64.2102	76.9296	Non-specific serine threonine protein kinase
gene_26455	0.521101	0.918924	0.772702	0.998662	0.118914	2.70457	0.178903	1.15154	1.09733	2.07127	0.956541	0.582533	Belongs to the small heat shock protein (HSP20) family
gene_26503	11.9786	22.8291	20.3111	29.288	11.7837	36.1596	15.8169	32.6686	12.0231	30.888	15.4728	26.2117	lob domain-containing protein
gene_26536	69.0008	71.5494	74.2928	85.0185	84.0343	149.348	94.2222	114.397	89.7032	127.163	84.2568	73.4484	Signal peptidase complex subunit
gene_26562	15.6784	12.7608	14.5007	18.6728	17.0745	35.9186	16.0101	28.8124	27.3607	39.3021	28.544	27.4747	isoform X1
gene_26584	58.9605	45.8659	68.3144	51.0591	67.8498	72.5898	86.8232	72.9855	55.4435	71.8203	81.8045	59.1166	PPIases accelerate the folding of proteins. It catalyzes the cis-trans isomerization of proline imidic peptide bonds in oligopeptides
gene_26635	66.0052	60.6712	66.3688	65.1631	77.6698	72.9714	72.3443	62.295	72.8852	63.3511	59.8154	56.0049	Eukaryotic translation initiation factor 2 subunit
gene_26637	23.2433	19.3353	25.4828	18.7267	35.2127	27.634	41.1327	28.6059	36.6412	27.7325	29.8932	17.5056	Belongs to the histidine acid phosphatase family
gene_26685	149.547	98.7104	152.275	116.889	162.968	138.585	188.984	124.888	195.417	139.344	177.385	106.459	Alpha-soluble nsf attachment protein
gene_26852	474.482	503.041	525.346	700.357	538.801	1108.88	672.528	725.891	524.887	764.741	567.698	486.602	-
gene_26861	311.234	281.14	339.493	345.633	368.658	501.202	402.072	510.155	418.338	507.688	402.342	401.674	Belongs to the actin-binding proteins ADF family
gene_26865	94.8804	92.8434	104.582	86.1087	107.207	102.173	127.547	89.8065	74.4381	94.1201	100.789	84.4915	Ras-related protein
gene_26881	12.3055	2.26969	4.78442	3.51974	19.7505	6.36716	5.84077	4.61111	15.3123	4.93876	5.45637	3.78283	nuclease HARBI1
gene_26887	136.159	17.3624	70.3087	30.2887	97.2671	61.8146	56.5338	26.1914	91.4066	59.7273	68.7424	46.3025	Belongs to the MIP aquaporin (TC 1.A.8) family
gene_26937	130.472	140.314	84.9846	120.649	98.6621	67.1343	94.1948	84.4204	94.4153	87.0729	89.2972	91.3587	ankyrin repeat-containing protein
gene_27084	53.4628	71.8018	55.814	68.2001	68.52	86.2736	73.7503	83.5236	69.4272	91.7519	60.4873	70.8514	#N/A
gene_27163	71.9658	83.0237	76.3306	82.8333	111.86	267.129	126.251	163.469	113.391	238.369	130.588	117.297	Belongs to the peptidase S10 family
gene_27324	38.9806	37.81	44.4661	51.269	50.19	88.9869	73.463	43.0152	57.0346	81.5977	89.9993	43.04	-
gene_27439	155.873	43.898	148.492	55.4599	152.569	103.313	180.786	77.9218	141.105	83.1185	186.418	61.9687	Performs the first committed step in the biosynthesis of isoprene-containing compounds such as sterols and terpenoids
gene_27471	63.4457	37.9495	68.2774	48.8525	58.8461	53.8373	92.969	44.8534	47.2552	69.57	56.3157	30.6451	at2g38710
gene_27644	39.4592	243.577	35.7283	204.347	49.4017	197.604	29.0654	157.916	53.822	157.156	35.137	233.55	CAAX protease self-immunity
gene_27743	69.8377	75.6885	57.5745	110.103	92.3219	172.7	87.5108	148.668	90.8333	128.284	92.1911	136.973	13-prostaglandin reductase activity
gene_27794	11.0551	7.72873	15.0237	10.43	12.0204	38.3223	5.37828	16.7932	15.6156	30.3923	13.4137	8.43731	Protein of unknown function (DUF3339)
gene_27841	32.9062	36.303	36.6347	57.7094	50.4637	119.597	48.1944	110.859	52.4346	95.2569	53.4072	83.7746	Belongs to the small Tim family
gene_28030	82.7336	103.487	106.639	133.439	75.5567	185.541	114.277	132.784	88.6831	200.099	127.856	131.12	Reticulon-like protein
gene_28120	187.351	145.857	193.405	205.592	239.159	272.377	219.286	234.351	237.13	236.457	228.794	202.654	NADH dehydrogenase (Ubiquinone) iron-sulfur protein
gene_28193	70.2864	51.8197	76.601	55.2877	88.0149	76.9126	99.7032	60.0744	93.9638	87.9151	85.6639	61.2051	Peptidyl-prolyl cis-trans isomerase
gene_28421	9.13624	7.38726	8.96654	9.07511	8.20366	9.60524	8.35376	8.49525	5.24262	9.8335	7.63352	7.52871	JmjC domain-containing protein
gene_28428	5.15274	9.12388	6.84475	20.7504	8.89327	17.9334	15.0631	14.5935	13.248	15.4725	17.1499	12.5922	Belongs to the gluconokinase GntK GntV family
gene_28504	28.9289	33.1429	29.3353	28.2463	31.3801	84.6965	33.3885	47.5975	31.8668	91.765	38.1829	34.7882	Belongs to the peptidase S10 family
gene_28813	24.8087	32.719	30.2951	48.6235	31.1537	80.9584	31.42	60.1094	33.2882	70.7259	38.1716	52.9163	Amidohydrolase
gene_28852	0.491577	72.8764	0.531429	114.605	0.499036	260.965	0.354254	248.971	0.278675	226.591	0.902752	128.346	Non-specific lipid transfer protein GPI-anchored
gene_28875	83.1042	92.3824	89.4686	138.315	103.641	167.402	122.778	129.792	88.7002	144.911	99.9506	113.583	Signal peptidase complex subunit
gene_28894	138.462	125.592	139.694	152.02	160.72	190.592	159.155	154.694	127.943	166.19	121.855	127.192	The proteasome is a multicatalytic proteinase complex which is characterized by its ability to cleave peptides with Arg, Phe, Tyr, Leu, and Glu adjacent to the leaving group at neutral or slightly basic pH
gene_28910	0.968136	0.077957	0.877603	0.111782	1.00516	0.617822	1.19627	0.305654	0.41168	0.335042	0.920701	0.129127	Belongs to the AAA ATPase family
gene_28939	132.98	135.989	137.218	125.773	121.254	90.711	111.755	140.058	121.563	99.8969	117.915	123.515	#N/A
gene_28997	107.727	123.74	132.249	241.594	116.271	272.352	120.293	186.89	143.173	213.323	148.702	146.522	-
gene_29021	17.9697	21.9314	33.0149	29.674	20.1642	59.1845	31.3674	58.9527	21.0343	53.4522	32.7299	34.7325	alpha-galactosidase
gene_29078	5.98356	6.04025	9.98233	7.20098	8.92608	32.4318	13.0289	21.2061	8.54831	23.3521	9.16858	15.7463	Heme-binding protein
gene_29169	2.19985	9.47011	3.63226	12.4202	8.04402	45.1378	7.5429	19.0568	9.81762	30.4782	9.61761	19.5529	WAT1-related protein
gene_29251	26.6822	13.9296	28.4132	14.9351	34.9361	25.8645	38.1749	20.4578	31.7512	21.2386	33.1795	18.6405	homoserine dehydrogenase
gene_29273	24.6825	17.9762	23.4161	18.7886	27.5855	41.0583	36.9027	34.1958	25.5371	31.3198	27.1869	27.097	belongs to the protein kinase superfamily
gene_29369	40.8052	73.6214	45.5046	85.0458	52.1018	94.2172	62.6997	68.0828	56.4721	82.932	54.0549	68.5089	-
gene_29553	31.0343	34.2912	32.5397	50.2161	37.3846	56.6667	40.2767	44.551	39.7442	45.9748	37.519	35.6322	U6 snRNA-associated Sm-like protein
gene_29701	0.90085	0.639244	1.12387	0.395871	0.266182	1.45905	5.82419	1.37976	0.508089	2.20932	1.12116	0.0872395	Lamin-like protein
gene_29721	12.7962	18.4683	15.1365	20.0495	15.2014	38.9436	16.568	32.6973	16.6403	26.0148	16.6068	28.7726	-
gene_29739	2.12874	0.440544	3.08823	0.368508	14.2478	1.74842	35.7039	0.251464	4.75901	0.901892	30.6066	0.0909589	ethylene-responsive transcription factor
gene_29910	116.676	120.897	132.739	115.893	106.509	142.903	120.392	125.887	106.409	134.233	123.419	112.147	SAM domain (Sterile alpha motif)
gene_30031	19.5664	12.7263	21.289	14.0009	19.5637	18.6051	31.7547	16.9995	19.3934	22.9214	23.8169	15.2121	phosphoglycerate mutase
gene_30039	18.9295	20.4527	20.0608	21.5786	18.6388	22.4536	19.077	21.4014	19.567	22.1551	18.5328	18.9281	-
gene_30055	153.49	195.441	172.065	276.224	205.57	346.628	263.973	277.273	228.422	313.225	209.013	204.582	proteasome maturation factor UMP1 family protein
gene_30070	50.5149	43.8266	51.0459	48.1148	50.0135	66.5021	52.6438	47.4088	53.0468	58.6053	42.2892	48.885	COX assembly mitochondrial protein
gene_30174	13.8861	18.1374	15.2256	20.9512	17.9944	40.9641	16.4394	29.9433	18.0623	28.172	15.4875	22.8601	-
gene_30182	0.978317	0.14692	1.1122	0.0502878	3.30994	4.98985	4.57953	3.70532	3.12532	2.95248	3.47602	1.39825	E3 ubiquitin-protein ligase that mediates ubiquitination and subsequent proteasomal degradation of target proteins. E3 ubiquitin ligases accept ubiquitin from an E2 ubiquitin- conjugating enzyme in the form of a thioester and then directly transfers the ubiquitin to targeted substrates
gene_30219	5.36685	12.8084	8.15284	16.9879	10.7567	39.6423	41.6932	23.8427	9.46191	37.4799	38.231	22.157	Belongs to the carbohydrate kinase PfkB family
gene_30277	58.8572	6.38983	37.6471	13.0972	75.4242	22.1601	46.2673	12.5639	119.893	15.6502	89.9463	8.12139	Encoded by
gene_30395	149.524	143.44	166.904	195.876	160.401	254.173	219.408	209.876	167.582	206.216	189.883	151.882	The proteasome is a multicatalytic proteinase complex which is characterized by its ability to cleave peptides with Arg, Phe, Tyr, Leu, and Glu adjacent to the leaving group at neutral or slightly basic pH
gene_30401	344.206	358.284	366.456	413.541	401.02	543.38	442.947	410.268	457.903	477.32	440.916	362.579	Calmodulin mediates the control of a large number of enzymes, ion channels and other proteins by Ca(2 ). Among the enzymes to be stimulated by the calmodulin-Ca(2 ) complex are a number of protein kinases and phosphatases
gene_30415	113.364	101.241	113.058	110.727	138.942	184.641	145.986	162.967	133.182	154.842	122.472	104.422	14 kDa zinc-binding
gene_30564	385.506	318.678	352.267	340.564	441.092	446.742	429.501	367.949	341.795	364.762	342.531	261.06	Cytochrome b-c1 complex, subunit
gene_30635	19.2596	49.7884	10.9979	52.0799	1.29289	2.36677	1.48912	2.5254	1.76543	4.59766	3.7549	41.2744	Tropinone reductase-like 1
gene_30644	300.456	215.577	318.567	254.625	350.196	393.813	440.795	390.203	369.482	317.44	381.148	245.433	Belongs to the ubiquitin-conjugating enzyme family
gene_30880	3.06081	1.47319	7.21887	1.88465	1.07023	0.311989	0.507999	1.4869	0	0.0450047	0.022873	1.76334	WAT1-related protein
gene_30887	162.567	153.851	168.201	188.334	193.621	237.419	222.999	202.009	177.055	244.943	184.415	180.599	The proteasome is a multicatalytic proteinase complex which is characterized by its ability to cleave peptides with Arg, Phe, Tyr, Leu, and Glu adjacent to the leaving group at neutral or slightly basic pH
gene_30957	394.787	335.055	391.364	354.908	376.229	408.357	364.792	389.528	374.745	469.802	413.652	384.425	-
gene_31016	145.188	115.2	173.027	146.33	193.248	261.391	226.292	217.706	178.108	187.634	185.43	132.591	NADH dehydrogenase ubiquinone 1 alpha subcomplex subunit
gene_31086	42.3871	40.1785	42.801	46.5142	50.397	52.7779	54.1806	48.4935	38.1797	54.9335	41.0093	32.6262	-
gene_31239	56.7457	74.3938	67.4722	77.0264	72.3531	148.112	71.3262	94.0115	102.001	133.711	85.4303	94.0328	calcium-dependent protein kinase
gene_31252	14.8753	19.5396	20.8734	67.1192	15.1448	67.9811	20.2231	27.677	35.0906	77.2108	41.3838	32.9803	GDSL esterase lipase
gene_31443	55.6912	34.7427	53.6112	43.9254	46.6092	68.9576	52.0521	54.3582	48.9602	59.675	59.2056	42.1639	Belongs to the Casparian strip membrane proteins (CASP) family
gene_31504	67.1069	227.457	122.106	261.631	64.104	457.433	81.2842	334.29	85.0714	390.929	107.91	339.431	NAD(P)-binding Rossmann-fold superfamily protein
gene_31581	2.9019	1.6207	6.47368	3.4452	1.66612	8.64387	2.9366	3.57597	1.41582	3.80766	3.67959	2.39315	-
gene_31613	217.028	186.853	237.335	180.211	248.732	243.565	264.998	212.846	209.127	205.514	204.116	180.838	Ras-related protein
gene_31808	7.28434	9.8091	6.95825	14.0858	3.94219	21.0834	2.70565	18.5674	5.33062	21.1289	7.34187	17.3522	Protamine P1 family protein
gene_31892	129.176	44.0655	132.92	47.7027	142.136	100.126	331.495	67.5992	134.122	118.759	186.625	65.5303	adenosine kinase
gene_31940	38.7018	30.3504	36.8697	31.9805	42.1938	46.3039	40.3539	39.869	42.4912	48.966	42.7099	37.3218	membrane magnesium
gene_31955	7.84382	18.2414	10.8711	23.1401	14.8639	30.6326	18.4266	12.2671	13.6395	22.8469	12.3519	23.8401	Auxin responsive protein
gene_31995	46.6807	44.7341	50.8541	58.1705	56.7841	77.7143	67.0794	62.3108	46.3402	66.8392	44.3544	45.106	-
gene_32115	128.592	373.143	137.124	375.979	73.1004	128.359	94.0616	163.933	57.5633	217.242	75.1247	283.923	Belongs to the class I-like SAM-binding methyltransferase superfamily. Cation-independent O- methyltransferase family
gene_32177	1.3996	5.23191	2.03113	4.42693	0.387229	3.18964	0.322178	4.17184	0.072258	1.28848	0.845902	4.79676	May act as a component of the auxin efflux carrier
gene_32183	0.322343	1.68237	0.824879	5.41176	0.817023	23.3582	0.730826	17.4176	2.26585	20.4145	2.87798	10.652	#N/A
gene_32194	209.71	139.093	182.4	178.293	231.624	212.81	206.934	182.19	210.137	204.226	211.465	186.486	zinc finger (C2H2 type) family protein
gene_32221	18.8802	35.4146	31.8378	53.6531	24.0812	69.1523	48.1799	42.6593	22.6462	57.8297	43.2472	37.6756	first, biotin carboxylase catalyzes the carboxylation of the carrier protein and then the transcarboxylase transfers the carboxyl group to form malonyl-CoA
gene_32320	9.20097	0.327318	4.45968	0.280055	10.2757	2.16159	8.56245	2.39308	3.39318	3.19526	1.13625	0.324396	NPR1 interacting
gene_32450	6.59769	1.83376	10.5909	0.970942	2.60411	6.57571	9.79631	3.5008	2.87656	4.26415	4.08033	0.176462	Encoded by
gene_32504	41.0485	43.9297	41.8945	51.3999	41.7469	54.4075	51.8129	48.9401	52.389	56.6866	54.5072	46.2289	ubiquitin carboxyl-terminal hydrolase
gene_33439	0	0.0358145	0	0.0382761	0.529037	1.76906	0.803216	1.16011	0.87029	0.566434	0.611684	0.530958	transcription, DNA-templated

## Sheet: Table S7
Table S7. The details of genes in the module skyblue
Gene_ID	Treat_Pj_Root	Treat_Pj_Leaf	CK_Pj_Root	CK_Pj_Leaf	Treat_Zy_Root	Treat_Zy_Leaf	CK_Zy_Root	CK_Zy_Leaf	Treat_Rt_Root	Treat_Rt_Leaf	CK_Rt_Root	CK_Rt_Leaf	Description
gene_00279	0.930261	0.433522	1.02803	0.497124	2.45722	1.30565	1.37082	0.657871	0.997944	0.579874	1.14958	0.610887	lob domain-containing protein
gene_00329	1.42604	19.6197	3.04109	12.9213	9.6841	272.111	7.13257	804.068	0.990589	59.1443	0.735889	37.0275	14 kDa proline-rich protein DC2.15-like
gene_00399	5.77775	0	5.59974	0	15.5246	0.0598299	5.57276	0	3.31117	0	4.92268	0	#N/A
gene_00404	6.2714	0	3.41428	0	10.7442	0.539724	2.91812	0.223675	1.09962	0	3.62577	0.0513376	ethylene-responsive transcription factor
gene_00461	0.276638	29.2536	0.591186	42.7798	0.360389	47.9142	0.303033	33.7844	0.501055	259.646	0.327472	25.6774	Belongs to the sterol desaturase family
gene_00565	1.50045	0.0453633	1.34683	0	3.27393	0.113049	1.06908	0.0454075	0.808808	0.113721	1.41082	0.0474629	L-gulonolactone
gene_00635	1.3926	0	1.39739	0.0624553	2.0032	0	0.536249	0.0312359	0.378202	0	0.595946	0	atexp17,atexpa17,athexp alpha 1.13,expa17
gene_00690	2.35581	0.182876	1.03457	0.0235979	5.04767	0.327239	2.89628	0.0462112	0	1.27251	0.0233475	0.316872	Belongs to the peroxidase family. Classical plant (class III) peroxidase subfamily
gene_00843	5.52148	0	3.64221	0	33.4418	0.149658	4.50976	0	10.65	0.042327	5.70458	0	pectinesterase pectinesterase inhibitor
gene_00921	5.04147	0	10.1892	0	10.3514	0.105246	3.79156	0	2.70144	0.0711893	0.110356	0	Belongs to the GST superfamily
gene_01005	8.3644	2.6411	8.96339	4.85879	11.2037	4.91111	11.4113	6.17584	9.04643	4.26624	8.45063	6.83101	Belongs to the major facilitator superfamily. Sugar transporter (TC 2.A.1.1) family
gene_01251	0.639717	0.176827	0.651718	0.0674952	1.11191	0.340954	0.598641	0.0689344	0.770955	0.023165	0.647064	0	RING-H2 finger protein
gene_01272	0.0853505	0.0820817	0.0340447	0.450565	0.153916	0.255006	0.0342413	0.0679636	0.0714504	0.169711	0.0873882	0.130707	Patellin-4-like
gene_01515	0.385982	0	1.68288	0	3.11189	0	2.02517	0	0.0655636	0	0.542435	0	Belongs to the peroxidase family. Classical plant (class III) peroxidase subfamily
gene_01707	0	0.0347786	0	0	14.3448	0	0.138247	0	0.329324	0	7.13922	0	germin-like protein
gene_02040	5.15289	1.09109	5.05234	1.62124	7.51349	3.52384	6.72134	6.72783	6.07503	2.43025	4.99823	3.887	Removal of H(2)O(2), oxidation of toxic reductants, biosynthesis and degradation of lignin, suberization, auxin catabolism, response to environmental stresses such as wounding, pathogen attack and oxidative stress
gene_02121	0.513858	0.429688	0.668455	0.18726	0.765941	1.20118	0.450588	0.136106	0.739344	0.15537	0	0.0316434	Exosome complex component
gene_02224	0.239846	0.0591124	0.0916946	0	0.266998	0.0297889	0.241152	0.0588932	0.0642782	0	0	0	Belongs to the disease resistance NB-LRR family
gene_02568	0.0686362	0.301477	0	0.100592	0.236869	0.0507628	0.0506729	0.0681412	0.127246	0	0.0343739	0.171695	disease resistance
gene_02692	0.772098	1.08045	0.322604	0.333321	0.87738	0	0.895576	0.217578	0.905721	1.41346	0.553362	3.33954	#N/A
gene_02909	10.6235	12.8336	9.09871	19.9009	15.9813	25.0488	14.6752	17.7482	8.51164	12.3379	9.59792	9.03608	gamma-glutamylcyclotransferase At3g02910
gene_03047	24.8701	39.9305	22.5287	36.8094	27.656	41.5036	24.767	55.0136	17.2135	26.6912	14.9843	31.0275	Belongs to the adenylate kinase family
gene_03103	0.218803	0.0831445	0.97424	0	0.945104	1.12751	0.913582	0.0494703	0.822384	0	0.36997	0	Belongs to the cytochrome P450 family
gene_03621	20.4318	22.9493	19.7496	28.6787	30.6256	45.9679	28.0229	21.5258	22.3523	21.1539	18.2807	24.6198	Belongs to the eukaryotic ribosomal protein eL27 family
gene_03648	16.3728	15.8235	18.6194	29.1783	24.6126	48.5716	12.3024	45.4116	17.3914	39.0202	15.1159	35.0661	-
gene_03945	0.373227	0.0499016	0	0	0.736081	0.154361	0.365998	0	0.21625	0	0.376777	0	plant-type hypersensitive response
gene_04040	1.21492	0	2.48305	0.018604	2.2544	0	0.111927	0.223155	0.480083	0.0182112	0.166287	0.42038	Epidermis-specific secreted glycoprotein EP1-like
gene_04052	0.999314	0	0.233848	0	1.7805	0	0.125587	0	0.584876	0	0.26919	0	Epidermis-specific secreted glycoprotein EP1-like
gene_04231	1.93152	0	0.051258	0	1.87084	0	0.348202	0	0.580622	0	0.254554	0	#N/A
gene_04237	13.6677	0.0236127	6.38868	0	25.3826	0	7.25595	0.134073	3.58583	0	3.9116	0.0231586	Protein PLANT CADMIUM RESISTANCE
gene_04302	16.959	37.3799	12.1337	14.3504	15.8363	17.0122	11.3355	17.587	9.14091	18.1717	8.07679	20.3264	Belongs to the cation transport ATPase (P-type) (TC 3.A.3) family. Type IV subfamily
gene_04304	0.312394	0	0.250162	0	1.57769	0.714019	0.987237	1.1687	0.0619061	0	0.183688	0.112943	-
gene_04472	1.31912	1.45077	1.4967	0.900925	1.92858	1.70781	1.33007	0.95686	1.53931	0.545509	1.50177	0.547808	DNA annealing helicase and endonuclease
gene_04543	0.557131	7.7928	0.754943	20.6573	0.756815	8.82073	0.379933	14.4236	0.319977	0.952128	0.337491	1.41	Belongs to the short-chain dehydrogenases reductases (SDR) family
gene_04568	0.0671973	0.113159	0.577074	0.0335417	1.53574	0.0332237	0.169135	0.0167639	0.725483	0.0164168	0.550675	0.030781	Belongs to the cytochrome P450 family
gene_04646	55.6683	86.727	49.0409	99.6625	60.5379	124.79	58.7662	99.327	47.2777	68.222	48.8081	68.9591	Zinc finger A20 and AN1 domain-containing stress-associated protein
gene_04805	0	0	0	0	1.55101	0.544975	0.325342	1.84938	0.575447	0.595955	0.551386	1.36534	gag-polypeptide of LTR copia-type
gene_04995	1.63244	0.071098	1.80856	0	3.07191	0	0.793341	0	2.69519	0.0145825	0.698044	0.0413315	Adenine guanine permease
gene_05218	1089.15	972.691	692.082	993.875	1238.71	1103.74	948.431	1197.73	1118.64	865.553	780.663	847.919	B12D protein
gene_05315	2.29541	0	4.41862	0	6.24976	0	3.69215	0	1.61984	0	0	0	transcription factor
gene_05700	0.531711	0.63845	0.109443	0	0.42566	0	0.217843	0.211697	0.66607	0.315425	0.107565	0	Serine threonine-protein kinase
gene_05978	2.56943	0.0437976	6.31102	0.312468	7.45325	1.11259	6.16729	0.584792	1.38567	0.658969	5.47747	0.137913	Galactose oxidase-like
gene_06290	24.9945	0.395561	17.4875	0.0650382	27.34	0.847104	21.9992	0	19.6172	0.570693	18.3803	0.2422	C2 domain-containing protein
gene_06320	3.96783	6.0392	0.51408	0.767196	7.75853	14.9125	2.38901	13.9123	3.4695	4.83392	2.47038	3.14037	Tyrosine dopa decarboxylase
gene_06341	1.22563	1.93085	0.522931	1.92624	1.4732	2.15319	0.786378	1.56373	1.71326	0.880802	0.610787	1.64883	#N/A
gene_07052	8.8295	10.7356	2.41245	15.8749	32.5951	5.18957	13.9762	10.6399	19.1549	5.82787	7.44905	14.9815	Phosphoglycerate mutase-like protein
gene_07056	1.75175	0.0500685	0.0794712	0.205389	15.1158	0	5.62938	0.0261967	4.28935	0.617929	2.85995	0.163969	Phosphoglycerate mutase-like protein
gene_07091	28.5279	18.6853	20.7788	7.12364	31.3853	13.594	17.5227	9.73064	19.0781	4.1451	18.6266	5.10325	lipase ROG1 isoform X1
gene_07561	5.22344	44.0196	3.76704	45.7116	6.50243	14.4547	4.833	34.403	0.388039	16.2688	1.61743	33.3235	Protein FANTASTIC FOUR
gene_08029	1.01744	0.202532	1.62797	0.410148	1.21375	0.400237	0.536569	0.539771	0.141853	0.995527	0.338624	1.26938	Encoded by
gene_08058	17.1252	9.14672	11.8478	1.98743	13.493	3.81349	14.3522	4.68642	9.72934	4.22017	14.729	6.21771	lysine-specific demethylase
gene_08074	0.204537	0.0275192	0.0596655	0.176464	0.319317	0	0.0857689	0	0.248058	0	0	0	#N/A
gene_08102	0.279644	0.0561568	0.390119	0.114281	0.675683	0.140914	0.397758	0.11365	0.201195	0.0272858	0.568704	0.146203	DnaJ homolog, subfamily C, member
gene_08288	0.646551	0.138331	0.398733	0	0.899461	0.808256	0.274193	0.197036	0.456456	0	0.393215	0	pectinesterase pectinesterase inhibitor
gene_08550	25.25	119.786	18.7217	69.4731	60.3669	188.003	51.2345	160.631	8.68816	6.49847	2.73174	4.92933	#N/A
gene_08779	3.40594	0	1.47952	0	13.9641	0	6.84034	0	8.08537	0	0.837933	0	#N/A
gene_08800	5.42174	0.64588	1.34897	1.41684	16.8903	0.259576	9.82957	0.131915	5.67276	0.260731	2.93098	0.0157037	BAHD acyltransferase At5g47980-like
gene_08801	29.2464	17.6112	12.723	8.40315	42.5576	1.33104	29.4085	5.04284	14.3267	2.08528	12.1827	0.658862	homogentisate phytyltransferase 1, chloroplastic-like
gene_08958	0.803168	0.625865	1.92896	1.20985	2.6022	3.68133	1.95543	2.25399	0.498648	0.166215	1.56504	1.01529	Domain of unknown function (DUF3523)
gene_09015	11.4128	10.4715	8.98129	6.90544	12.1138	8.74594	11.2018	17.575	9.65731	7.4815	10.4357	9.4707	O-acetyl-ADP-ribose deacetylase
gene_09425	0.215085	0	0.132525	0	1.85182	0.559682	1.16763	0.43713	0.0466309	0	0.0865889	0.248583	#N/A
gene_09605	0.0828799	1.32349	0.308749	3.2916	1.128	1.6743	0.238052	0.407979	0.340385	0	0.326247	0	#N/A
gene_09627	1.35837	0.230854	0.795092	0.0706416	1.85341	0.628228	0.541081	0.443592	0.885225	0.387295	0.987688	0.559493	calmodulin-binding family
gene_09655	31.4906	14.4064	29.826	14.4661	27.6951	14.828	27.1592	24.0831	20.8507	17.3969	23.0478	9.6777	Protein of unknown function, DUF538
gene_09666	3.74717	0	6.99819	0	6.35515	0	2.6847	0	1.32805	0	0.5411	0	Belongs to the cytochrome P450 family
gene_09705	118.421	14.007	82.5915	25.3361	100.791	32.569	74.1282	43.1171	34.6402	11.3277	33.8069	14.8123	Removal of H(2)O(2), oxidation of toxic reductants, biosynthesis and degradation of lignin, suberization, auxin catabolism, response to environmental stresses such as wounding, pathogen attack and oxidative stress
gene_09707	66.2021	42.1341	62.2529	47.7452	132.562	12.4464	107.09	73.0431	60.5228	3.1821	57.1628	15.1755	Removal of H(2)O(2), oxidation of toxic reductants, biosynthesis and degradation of lignin, suberization, auxin catabolism, response to environmental stresses such as wounding, pathogen attack and oxidative stress
gene_09710	66.5175	147.765	22.0151	153.589	395.077	71.6121	80.3532	136.465	203.011	5.84225	83.0426	11.0569	Removal of H(2)O(2), oxidation of toxic reductants, biosynthesis and degradation of lignin, suberization, auxin catabolism, response to environmental stresses such as wounding, pathogen attack and oxidative stress
gene_09716	118.471	2.38255	81.8835	1.92903	208.671	1.09345	100.786	3.43555	188.313	2.79214	146.418	4.87242	Removal of H(2)O(2), oxidation of toxic reductants, biosynthesis and degradation of lignin, suberization, auxin catabolism, response to environmental stresses such as wounding, pathogen attack and oxidative stress
gene_09916	10.6341	0	18.4968	0.0356888	39.8858	0.0176872	21.4633	0.0356982	2.61441	0.0359885	21.1525	0	#N/A
gene_09917	25.2009	0.0782053	44.9246	0.037074	40.7636	0.232306	22.2225	0.178137	4.89712	1.5228	19.6221	0.182138	#N/A
gene_09921	12.7306	0.0418317	18.4534	0.08731	20.742	0.0216499	10.5259	0	0.11084	0	2.1832	0	#N/A
gene_10266	11.4958	3.03765	12.4824	1.98179	17.5004	8.06606	10.6317	8.18053	5.47325	0.49604	5.23446	1.14807	Xyloglucan glycosyltransferase
gene_10513	25.5331	2.9725	45.5583	15.3122	64.7797	40.9667	52.3619	106.146	30.0628	28.2132	34.3411	70.513	fasciclin-like arabinogalactan protein
gene_10617	42.0129	1.53363	11.7693	0.683555	101.508	1.8952	12.3181	0.27634	39.4664	0.487543	23.4061	0.63597	Belongs to the peroxidase family. Classical plant (class III) peroxidase subfamily
gene_10867	0.138178	0.229343	0.163393	0.0938381	0.300596	1.62486	0.0710612	0.581928	0	0.228524	0.139659	0.189597	Fasciclin-like arabinogalactan protein
gene_10874	3.00891	1.40148	2.14054	1.2441	2.48567	1.9364	2.09974	2.19334	1.90138	1.76341	2.13222	2.39899	Protein of unknown function (DUF642)
gene_11489	0.269626	0.174075	0.283247	0.638756	0.734551	3.62026	0.188639	0.759523	0.192986	1.54176	0	0.428809	-
gene_11801	6.5284	12.5405	4.33947	1.99438	8.55213	3.37777	7.49411	12.7273	0.0163461	0	0.0756674	0.0313092	Subtilisin-like protease
gene_12118	17.4961	11.5035	15.7165	7.67692	20.1584	8.21733	17.586	11.5667	14.065	7.38178	14.9585	11.046	Belongs to the iron ascorbate-dependent oxidoreductase family
gene_12275	7.2681	0.830425	1.12783	0.169008	8.43252	0.872539	0.953129	0.394188	4.83063	1.20388	1.6259	0.155097	-
gene_12354	0.162827	0	0.131537	0	0.543628	0	0.327044	0.240897	0.0325822	0.0618625	0.0320438	0	Lateral organ boundaries (LOB) domain
gene_12467	2.73158	0.183725	2.25756	0.183821	4.26809	2.38132	2.48124	0.0953023	1.58218	0	1.2406	0	Zinc-binding protein
gene_12492	0.508205	0.0621947	0.383363	0	1.42776	0	0.880394	0.263756	0.512833	0.18498	1.57664	0.557563	regulation of response to stimulus
gene_12801	0.0256087	8.42639	0.012817	91.9147	0.310523	4.72491	0.201267	3.5559	0.0532478	1.05889	0.414082	1.1388	Tryptophan synthase beta chain
gene_12890	5.45028	0.367942	0.437856	0.0273027	5.17256	0.397007	2.46213	0.0545828	1.87586	0.0275134	1.55921	0	Myb-related protein
gene_13081	0.2089	0.10674	0.102221	0	2.76914	0	0.96389	0	0	0	0.653767	0	protein serine/threonine kinase activity
gene_13378	2.99539	0	2.09422	0	1.67722	0	2.23188	0	0.777689	0	1.0145	0	#N/A
gene_13386	4.84957	0.0372627	5.86619	0.0928023	5.55579	0.442268	4.56909	0	1.05872	0.0545716	1.18745	0.0516342	F-box protein At4g22030
gene_13558	2.3851	0.616208	0.426251	0.525584	3.01103	1.63796	1.96479	0.105216	0.641947	5.33996	1.48141	1.04261	-
gene_13979	0.815599	0.189331	1.21648	0.205695	2.4619	0.306241	0.55351	0.362966	0.420625	0	0.642883	0	LRR receptor-like serine threonine-protein kinase
gene_14101	5.33272	0.461469	3.82267	0.235704	4.82753	0.242067	1.01724	0.183021	3.06722	0.08993	0.968265	0.0206215	late embryogenesis abundant protein-related LEA protein-related
gene_14156	0.561179	0	0.209105	0	0.701257	0	0.360896	0	0.395132	0	0.361637	0	-
gene_14247	0.0503223	0	0.438776	0	0.700393	0	0.180256	0	0.0510971	0	0.227839	0	Transcription factor FER-LIKE IRON DEFICIENCY-INDUCED TRANSCRIPTION
gene_14417	0.508484	0.138863	0.0645289	0.333983	0.516762	0.015344	0.206568	0	0.381597	0.0151889	0.253545	0	cytochrome P450
gene_14635	0.338426	0	0.476863	0	0.463218	0.227002	0.155763	0.0383961	0.239358	0.0561766	0.335785	0	RING-type E3 ubiquitin transferase
gene_14905	38.0143	0.257567	7.08421	0.244205	42.2835	0	7.42681	0.0869173	9.31387	0	3.47993	0	#N/A
gene_14906	3.80404	0	0	0	4.31164	0.487789	0.729035	0	1.64382	0	0.505799	0	#N/A
gene_14908	16.1247	0.102581	3.94374	0	29.6048	0	20.634	0	15.4331	0	5.84988	0	#N/A
gene_15391	0.997672	84.0016	1.16683	101.88	6.63287	34.9807	2.98058	101.229	2.17041	91.6669	0.879164	185.732	Belongs to the iron ascorbate-dependent oxidoreductase family
gene_15394	0.13145	0	0.196013	0	0.128305	0	0.113595	0	0.0512134	0	0.0487218	0	Protein of unknown function (DUF563)
gene_15497	2.64133	0	0.813026	0	5.11877	0	1.81079	0	0.447187	0	5.36746	0	Belongs to the chalcone stilbene synthases family
gene_15498	82.1229	0.0202014	39.3687	0	63.08	0.0202656	40.9023	0.0818045	15.0917	0	35.7898	0	Belongs to the chalcone stilbene synthases family
gene_15501	39.784	0	25.4097	0	31.5855	0	16.3812	0	4.01935	0	23.86	0	Belongs to the chalcone stilbene synthases family
gene_15503	67.1146	0.17288	42.2097	0	52.6945	0.259277	44.5014	0.233572	1.66748	0.100721	46.2451	0.0176865	Belongs to the chalcone stilbene synthases family
gene_15652	10.3221	5.16981	13.0742	4.66155	17.4173	1.61867	16.1018	2.57583	6.89195	1.92139	7.64971	2.26993	amidase C869.01
gene_15883	2.44481	5.58612	3.13364	3.56543	9.31165	10.3295	5.09297	7.0515	7.08704	11.8151	5.79351	6.24582	Purple acid phosphatase
gene_16400	6.9593	1.14842	7.11367	2.0059	8.97231	4.90348	7.12858	4.45228	6.93724	0.439972	8.35898	2.1452	Belongs to the NPH3 family
gene_16489	0.968611	0.0660668	0.502503	0.0650783	0.597098	0.0663125	0.811701	0.264662	0.0700793	0.264691	0.712952	0.323396	Agamous-like MADS-box protein
gene_16553	20.4845	13.8782	16.7783	10.4159	15.3724	16.5188	15.1067	8.45213	14.5487	11.0876	17.2218	7.83363	Magnesium transporter CorA-like family protein
gene_16680	7.47394	2.98459	3.90955	0.828288	22.8354	1.16751	7.20137	0.393928	3.83372	0.681088	8.25161	0.291359	L-ascorbate oxidase homolog
gene_16689	87.9416	26.5543	45.5726	13.2333	116.034	35.4476	45.7755	18.5709	79.8568	4.77472	43.8611	19.3583	Belongs to the expansin family
gene_16981	14.8729	0	5.66421	0	17.5647	0.0137886	6.26595	0.0136302	6.44458	0	1.57446	0	WAT1-related protein
gene_17324	0.0302615	0	0.312909	0	0.683622	0.455791	0.252033	0.0308378	0	0	0	0	At2g34160-like
gene_17745	0.668013	0	0.899305	0	2.37126	0	0.203514	0	0	0	0.0290064	0	Belongs to the cytochrome P450 family
gene_17754	5.75044	0.786518	2.73966	0.0363541	6.97534	0.191534	5.16017	0.624509	1.24505	0.543386	1.12441	0.234359	Belongs to the cytochrome P450 family
gene_17864	0.43904	0	0.658572	0	1.0124	0	0.27265	0	0.224836	0	0.431435	0	stigma-specific Stig1 family protein
gene_17878	0.782262	0.794335	0.250934	0.296285	2.18946	11.2023	0.582234	16.3562	0.645811	0.432936	0.344208	0.403683	Glycine-rich cell wall structural
gene_18325	4.84514	0.573568	5.35895	0.276457	6.158	1.48485	1.62093	1.88888	2.12489	0.391389	2.00676	0.973727	Root cap
gene_18444	1.65086	0	0.132199	0	4.09808	0	1.17532	0	2.03372	0	0.456224	0	stigma-specific Stig1 family protein
gene_18591	0.799847	0	0.922306	0	1.67956	0	0.786833	0	0.0652965	0	0.12907	0.0166072	glycosyltransferase
gene_18824	62.5569	44.601	61.4218	19.0011	58.8793	24.7594	47.3156	9.41061	52.3265	33.616	68.0396	13.7223	Domain of unknown function (DUF4408)
gene_19117	0.15358	0.218942	0.140277	0.139369	0.224571	0.597996	0.113293	0.670059	0.176714	0	0.0706111	0.0130396	Guanine nucleotide exchange factor
gene_19387	0.66449	0.578851	0.194358	1.13977	0.971221	0.269752	0.669058	0	0.285258	0.497493	0.118526	0.201328	Belongs to the bacterial ribosomal protein bL36 family
gene_19430	26.339	13.727	23.4342	7.44845	17.0396	2.5296	21.4019	2.40914	16.4107	10.7946	21.2909	11.0801	Belongs to the glycosyl hydrolase 32 family
gene_19898	2.28797	7.88569	1.0458	2.14674	11.5204	2.73509	4.9412	1.99342	5.13151	24.4552	2.6163	2.57565	WRKY Transcription Factor
gene_19921	2.84789	0.551082	1.84935	0.694483	2.43822	0.757883	1.7535	0.964168	1.4683	0.289044	1.3306	0.364231	Folate-Biopterin Transporter
gene_20096	0.376615	0.0478711	0.144202	0.0938705	0.430033	0.525763	0.241119	0.048463	0.147816	0.146571	0.292126	0.193354	Belongs to the RNase T2 family
gene_20424	5.19789	0.380944	3.09389	0.464151	7.4306	4.96283	4.90958	2.11675	3.42092	0.55777	3.91919	0.989501	Protein N-lysine methyltransferase
gene_20584	3.48281	0.425297	5.21303	0	7.17332	14.6906	1.91961	0.426082	2.18936	0.177115	0.273368	0	-
gene_20631	39.1601	48.6235	41.0086	53.5252	52.4378	56.3549	44.6566	57.1103	33.4751	38.0638	31.3604	42.3261	Binds the poly(A) tail of mRNA
gene_20670	4.72806	0.854149	7.26958	0.713335	7.35529	1.49321	6.56272	3.94738	2.38279	0	2.14987	1.61784	#N/A
gene_20717	17.9147	0.0325445	18.4866	0	11.0933	2.0973	13.6451	0.723674	9.23228	0.0166087	11.4639	0.0797964	Belongs to the GRAS family
gene_20722	7.90138	33.6937	6.35907	26.913	10.8927	24.6522	6.02348	41.1544	3.92532	7.54494	2.67887	19.5223	UPF0553 protein-like
gene_20808	0.325348	0.383116	0.290944	0.151361	0.573171	0.522986	0.321723	0.0577531	0.417447	0.864322	0.534083	0.365646	-
gene_20815	0.878775	0.0646709	1.46073	0.123784	2.21858	0	0.44422	0	0.178743	0.0222078	1.12207	0.0790364	Transcription factor
gene_21000	57.7398	8.09215	41.4204	0	80.6509	756.057	41.5277	0.216119	31.8592	0	3.01406	0	Belongs to the DEFL family
gene_21126	6.03665	3.25147	4.28265	0.973688	10.3097	14.8719	6.35122	8.15951	5.80032	2.98674	2.57634	5.22321	Domain of unknown function (DUF3511)
gene_21312	0.671468	0	0.180746	0	1.22255	0	0.235054	0	0	0	0	0	receptor-like serine threonine-protein kinase
gene_21317	0.354134	0.00912094	0.664121	0	0.909751	0.00891231	0.631979	0	0.028458	0.0279264	0.11168	0.00808757	receptor-like serine threonine-protein kinase
gene_21318	69.5007	34.4927	69.8197	4.49665	105.568	77.6347	71.9049	1.75067	78.3758	63.0542	51.7642	6.21827	inositol oxygenase
gene_21422	0.17311	0.570853	0.364259	0.57983	0.494455	1.42371	0.289031	1.60308	0.043562	0.379624	0.187585	0.172252	Guanine nucleotide exchange factor
gene_21566	8.45582	12.2034	7.23128	16.6685	10.3856	16.9739	8.51473	18.2462	6.03362	2.67235	4.62589	2.27967	Aux IAA proteins are short-lived transcriptional factors that function as repressors of early auxin response genes at low auxin concentrations
gene_21610	2.39812	0.181369	3.69037	0.0816692	4.94498	2.27281	3.55648	1.2638	1.73769	0.131877	2.57823	0.289404	Encoded by
gene_21925	0.0436711	0	0.015112	0	0.541955	0	0.0144542	0	0.328244	0	0.0297539	0	UPF0481 protein At3g02645
gene_22405	0.592199	0.0282098	2.11967	0	2.75615	0	2.17272	0	0	0	1.49898	0	Belongs to the peroxidase family. Classical plant (class III) peroxidase subfamily
gene_22408	0.24864	0	2.23794	0	2.41062	0	2.06926	0.0271986	0.0826788	0	2.08838	0	Belongs to the peroxidase family. Classical plant (class III) peroxidase subfamily
gene_22410	0.605082	0	3.78388	0	5.34003	0	2.91402	0	0.0251494	0	1.59215	0	Belongs to the peroxidase family. Classical plant (class III) peroxidase subfamily
gene_22984	0.753886	0.0798062	0.439473	0.081078	10.7392	0.0267698	4.706	1.34685	4.01628	0.186102	0.409057	0.0236616	Belongs to the iron ascorbate-dependent oxidoreductase family
gene_23095	13.5607	0	11.8165	0	12.3663	0.848138	3.77672	0	4.14078	0	6.7874	0	#N/A
gene_23096	1.18533	0	0.284762	0	1.61316	0.896602	0.211057	0.243788	0.539359	0	0.276686	0	Domain of unknown function (DUF4220)
gene_23323	2.24872	0.659463	1.88497	1.1347	4.1845	2.67225	2.81183	1.90494	0	0	0	0	#N/A
gene_23581	3.01856	0.290751	2.476	0	5.76323	0	4.25673	0	7.2713	0	2.31114	0	DUF21 domain-containing protein
gene_23582	4.30202	1.97867	4.88205	0.474892	11.2647	4.1693	7.35002	2.22428	9.75552	0.135171	1.64151	0.0745955	DUF21 domain-containing protein
gene_23691	11.6241	0.0244616	8.28089	0.0978946	6.67422	0.327891	9.19051	0.418112	1.46357	0	5.97848	0.0267561	transcription factor
gene_23849	1.10131	0.07638	0.622213	0.204074	2.25194	1.0653	0.205879	2.32548	2.0471	0.0411297	0.490947	0.283772	21 kDa protein-like
gene_24205	5.1819	0.680359	3.19854	0.395447	5.53808	0.74976	3.75448	0.288369	2.30755	1.00411	2.0093	1.07294	isoform X1
gene_24215	3.59869	0.147641	4.97454	0.0414135	6.75424	0.579936	3.92297	0.219668	3.60031	0.125331	2.54514	0.0187268	BEST Arabidopsis thaliana protein match is
gene_24593	2.29516	2.82121	2.75863	1.90843	2.22115	1.63852	2.37946	2.02172	2.47846	2.46972	2.38257	2.23486	Pentatricopeptide repeat-containing protein
gene_24917	0.0688325	0	0.119377	0.0158664	0.284131	0.0163518	0.0343708	0.24572	0.0181123	0.0497722	0.0685829	0	Paired amphipathic helix protein Sin3-like 2
gene_25505	2.24904	10.296	2.06606	13.8093	4.52034	5.94423	3.26269	41.4029	1.67835	7.22915	2.48046	23.0303	WAT1-related protein
gene_25699	42.1092	42.0674	30.2671	19.3398	67.5392	55.0372	38.3387	61.439	35.9491	31.0366	28.8574	63.3645	calmodulin-like protein
gene_25826	0.0117466	0.129197	0.0353001	0.0243152	1.07936	0.394364	0.320858	1.52246	0	2.40719	0.0975811	3.20044	Bulb-type mannose-specific lectin
gene_25886	0.242414	0.0172086	0.017713	0	0.309446	0.10089	0.0883605	0.127438	0.0175333	0	0.0352627	0	Belongs to the peptidase A1 family
gene_25905	15.7751	0.269272	12.5156	0.321251	15.327	0.906311	7.93607	0.393519	3.69649	0.15831	2.32891	0.631901	Belongs to the peptidase A1 family
gene_25959	0.290074	0	0.0979549	0	0.442754	0	0.0651526	0	0.194582	0	0.583057	0	Polygalacturonase-like
gene_25983	58.032	0	55.6887	0.0499304	15.8696	0	26.5033	0	39.0668	0	33.2721	0.153513	Belongs to the BetVI family
gene_26005	11.6837	0	12.4754	0	22.729	0	23.8014	0	2.12646	0	10.4167	0	Removal of H(2)O(2), oxidation of toxic reductants, biosynthesis and degradation of lignin, suberization, auxin catabolism, response to environmental stresses such as wounding, pathogen attack and oxidative stress
gene_26024	1.70123	3.3822	0.506912	1.67941	2.34935	13.0681	1.35332	1.85757	1.38923	0.848632	0.685918	1.86011	#N/A
gene_26144	0.0144371	0.00714628	0	0.0145915	0.345769	0.0643758	0.17367	0.0146053	0.00734959	0.0503797	0.0217666	0.0131006	gamete expressed
gene_26163	0.0788566	10.4058	0.152375	4.11629	0.689292	2.75989	0.233004	14.7665	0.479333	0.306348	0	10.4817	Encoded by
gene_26208	5.172	0	0.131133	0	26.1759	0.0426014	2.78385	0.0421118	2.07146	0	1.65336	0.0816731	Belongs to the BetVI family
gene_26439	58.4366	56.0455	50.5715	47.9746	55.5278	60.4744	50.6941	61.7797	45.3054	56.7869	54.9112	47.3369	Sugar phosphate phosphate translocator
gene_26760	1.85972	1.42365	1.21762	2.01145	4.35497	3.3215	0.681552	1.05465	2.38819	1.60325	1.16344	0.546882	two-component response regulator
gene_26924	0.211265	0.10674	0.274671	0.108104	0.639498	0.370605	0.434808	0	0	0	0.213914	0	BTB POZ domain-containing protein
gene_27135	17.225	18.4865	12.2174	27.2264	24.4168	28.9262	21.8747	30.7518	13.3153	20.811	17.2587	24.1987	-
gene_27196	3.76619	6.41473	2.9794	9.30379	4.66776	16.6163	3.47605	12.3628	2.20858	5.00817	3.2707	8.70382	#N/A
gene_27321	17.5351	19.7912	19.5317	25.3871	21.8653	21.1565	19.4707	22.5515	20.6007	21.2984	19.1407	17.8074	MRNA cap guanine-N7 methyltransferase
gene_27394	0.356061	0	0.545812	0	0.794358	0	0.549975	0	0.30786	0	0.461694	0	cytochrome P450
gene_27465	1.58509	2.49631	1.85756	8.8809	2.66742	2.61535	1.74237	1.40035	0	0	0	0	40s ribosomal protein
gene_27569	84.239	107.563	76.7226	99.2416	85.641	78.0419	74.7427	79.9293	68.5996	126.486	71.413	116.234	ABC transporter I family member 6
gene_27921	0.649326	0.282999	0.67151	0	2.06609	0.730931	1.19127	0.892205	0.303921	0.572999	0	0.815459	#N/A
gene_28305	0.500455	0.0444612	0.827393	0.965138	0.986367	0	0.678885	2.13354	0.555808	4.47834	0.727374	7.07264	F-box Kelch-repeat protein
gene_28524	100.811	0	20.7605	0	293.283	0	125.303	1.05429	124.822	0.430908	40.1338	0	Probable lipid transfer
gene_28564	0.959276	0.129391	1.52499	1.05348	2.51229	0.639137	2.57931	0.834788	1.31529	0.260693	1.35794	0.0853221	GEM-like protein
gene_28586	11.6458	7.83591	7.59062	15.5959	17.7613	25.2223	14.4765	8.09375	5.89254	17.0344	4.82423	4.75962	-
gene_28587	3.30071	8.08602	1.39198	6.36077	9.67121	2.62096	6.07198	1.6715	1.91341	68.0687	3.40163	1.87188	NIM1-interacting
gene_28652	8.00075	2.79787	8.11427	1.59496	15.8017	5.94371	7.03571	4.36008	6.88251	4.03605	5.20863	4.93268	floral organ abscission
gene_28758	43.9853	28.8423	40.8114	26.3628	45.9796	45.4759	34.3846	29.8101	36.3695	35.6483	25.1367	13.768	Alpha-1,4-glucan-protein synthase (UDP-forming)
gene_28884	22.5822	72.3859	25.0829	85.4626	31.2043	71.5158	21.8717	59.6682	16.7257	33.3557	11.5066	34.2312	F-box kelch-repeat protein
gene_29448	2.38199	0	1.4687	0.121208	34.1149	16.7225	12.3672	5.96188	9.55488	1.90549	8.11033	1.3407	Somatic embryogenesis receptor kinase
gene_29991	12.8692	12.2383	11.8666	20.8636	20.681	38.7095	11.6911	16.8489	17.0168	18.1425	6.92521	18.8147	Upstream activation factor subunit
gene_30108	0.134546	0	0.0969426	0	0.16921	0.0377926	0.113665	0.226881	0.195896	0	0.0188748	0.017507	Core-2/I-Branching enzyme
gene_30138	3.79286	0.267754	1.58364	0	2.07166	0.32878	1.97472	0.347369	0.346647	0.0683171	0.813581	0.0622142	-
gene_30435	11.6682	5.51469	10.8725	5.11709	13.8593	16.6684	6.03566	2.65723	4.58313	11.5557	3.23639	1.9123	butyrate--CoA ligase AAE11, peroxisomal-like
gene_30510	42.5959	18.0135	37.0226	12.4936	38.5294	26.0154	33.1816	6.19459	14.7421	12.9741	22.2779	4.96153	-
gene_30519	0.754744	0.0377979	2.39838	0.961502	6.19254	0.0190477	1.40069	0	1.19154	0.0387568	1.4995	0.0505084	F-box protein
gene_30680	0.115326	0	0.0494742	0	0.159899	0	0.129587	0	0.101328	0.0327035	0.0160544	0	aluminum-activated malate transporter
gene_30818	4.57054	0.0303046	1.99502	0	7.57064	0	3.68376	0	4.22753	0	5.2187	0	Cysteine Histidine-rich C1 domain family protein
gene_30889	13.7494	0.941735	35.8533	0	85.9273	0	20.1747	0.986506	16.4112	0.91122	10.8438	0.336322	36.4 kDa proline-rich
gene_30897	5.48866	0.219547	9.32702	0.0828984	12.0424	0.0410563	5.01218	0.164457	1.33069	0.0400799	3.20203	0.0725786	Belongs to the UDP-glycosyltransferase family
gene_31023	0.737	0	0.170174	0	1.44421	0	0.467668	0	0.842495	0.0650214	0.273984	0.124958	V-type proton ATPase subunit
gene_31032	0.0537896	0.253332	0.207458	0.0529781	0.365928	0	0.105218	0.0529562	0	0.157106	0.210843	0.238619	translation initiation factor activity
gene_31091	2.06449	0.0645279	0.19563	0	1.97047	0	0	0	0.65103	0	0.348827	0	#N/A
gene_31354	9.07497	2.00218	5.70322	2.82154	5.97727	8.60932	5.52219	9.47665	5.86398	2.43176	5.36008	2.86071	Belongs to the leguminous lectin family
gene_31874	0.0691894	0	0.0990763	0	0.112014	0	0.0858506	0	0.0440653	0	0.0143744	0	Lignin degradation and detoxification of lignin-derived products
